# Supplementary material for: Dinucleotide biases in RNA viruses that infect vertebrates or invertebrates
Source: Microbiol Spectr. 2023 Oct 6;11(6):e02529-23. doi: 10.1128/spectrum.02529-23 (PMC10714974; doi:10.1128/spectrum.02529-23)
Supplement: Supporting Table S1 — List of viral genomes/genome segments used in this study. [file spectrum.02529-23-s0001.xls]

## Sheet: all_viruses
Supporting Table S1. List of viral genomes/genome segments used in this study.
GenBank accession ID	Virus name	Virus family	Virus order	Common classification	Genome	Vertebrate/Invertebrate	Host phylum	Host class
AB003289	human pegivirus genotype 1	Flaviviridae	Amarillovirales	Amarillovirales	ssRNA(+)	V	NA	mammal
AB003292	human pegivirus genotype 6	Flaviviridae	Amarillovirales	Amarillovirales	ssRNA(+)	V	NA	mammal
AB006783	yellowtail ascites virus	Birnaviridae	NA	Birnaviridae	(ds)RNA	V	NA	fish
AB016162	measles virus	Paramyxoviridae	Mononegavirales	Jingchuvirales_Mononegavirales	ssRNA(-)	V	NA	mammal
AB021287	human pegivirus genotype 4	Flaviviridae	Amarillovirales	Amarillovirales	ssRNA(+)	V	NA	mammal
AB033998	avastrovirus 2	Astroviridae	Stellavirales	Stellavirales	ssRNA(+)	V	NA	bird
AB037948	hepatitis D virus 3	Kolmioviridae	NA	NA	ssRNA(-)	V	NA	mammal
AB040749	aichivirus A1; Aichi virus 1	Picornaviridae	Picornavirales	Picornavirales	ssRNA(+)	V	NA	mammal
AB040874	mumps virus	Paramyxoviridae	Mononegavirales	Jingchuvirales_Mononegavirales	ssRNA(-)	V	NA	mammal
AB056571	striped jack nervous necrosis virus	Nodaviridae	Nodamuvirales	NA	ssRNA(+)	V	NA	fish
AB056572	striped jack nervous necrosis virus	Nodaviridae	Nodamuvirales	NA	ssRNA(+)	V	NA	fish
AB084788	aichivirus B1; bovine kobuvirus	Picornaviridae	Picornavirales	Picornavirales	ssRNA(+)	V	NA	mammal
AB084913	human parechovirus 3	Picornaviridae	Picornavirales	Picornavirales	ssRNA(+)	V	NA	mammal
AB090161	cardiovirus B4; theravirus	Picornaviridae	Picornavirales	Picornavirales	ssRNA(+)	V	NA	mammal
AB126191	influenza C virus	Orthomyxoviridae	Articulavirales	Articulavirales	ssRNA(-)	V	NA	mammal
AB126192	influenza C virus	Orthomyxoviridae	Articulavirales	Articulavirales	ssRNA(-)	V	NA	mammal
AB126193	influenza C virus	Orthomyxoviridae	Articulavirales	Articulavirales	ssRNA(-)	V	NA	mammal
AB126194	influenza C virus	Orthomyxoviridae	Articulavirales	Articulavirales	ssRNA(-)	V	NA	mammal
AB126195	influenza C virus	Orthomyxoviridae	Articulavirales	Articulavirales	ssRNA(-)	V	NA	mammal
AB126196	influenza C virus	Orthomyxoviridae	Articulavirales	Articulavirales	ssRNA(-)	V	NA	mammal
AB186897	human picobirnavirus	Picobirnaviridae	Durnavirales	Durnavirales	(ds)RNA	V	NA	mammal
AB186898	human picobirnavirus	Picobirnaviridae	Durnavirales	Durnavirales	(ds)RNA	V	NA	mammal
AB195968	Sendai virus	Paramyxoviridae	Mononegavirales	Jingchuvirales_Mononegavirales	ssRNA(-)	V	NA	mammal
AB252582	human parechovirus 6	Picornaviridae	Picornavirales	Picornavirales	ssRNA(+)	V	NA	mammal
AB283001	influenza C virus	Orthomyxoviridae	Articulavirales	Articulavirales	ssRNA(-)	V	NA	mammal
AB426608	enterovirus B98	Picornaviridae	Picornavirales	Picornavirales	ssRNA(+)	V	NA	mammal
AB426609	enterovirus B107	Picornaviridae	Picornavirales	Picornavirales	ssRNA(+)	V	NA	mammal
AB543336	human parainfluenza virus 4	Paramyxoviridae	Mononegavirales	Jingchuvirales_Mononegavirales	ssRNA(-)	V	NA	mammal
AB548428	avian metapneumovirus	Pneumoviridae	Mononegavirales	Jingchuvirales_Mononegavirales	ssRNA(-)	V	NA	bird
AB573435	wild boar hepatitis E virus genotype 5a	Hepeviridae	Hepelivirales	Hepelivirales	ssRNA(+)	V	NA	mammal
AB586644	Luna virus	Arenaviridae	Bunyavirales	Bunyavirales	ssRNA(-)	V	NA	mammal
AB586645	Luna virus	Arenaviridae	Bunyavirales	Bunyavirales	ssRNA(-)	V	NA	mammal
AB602441	wild boar hepatitis E virus genotype 6a	Hepeviridae	Hepelivirales	Hepelivirales	ssRNA(+)	V	NA	mammal
AB620100	Montano virus	Hantaviridae	Bunyavirales	Bunyavirales	ssRNA(-)	V	NA	mammal
AB620101	Montano virus	Hantaviridae	Bunyavirales	Bunyavirales	ssRNA(-)	V	NA	mammal
AB620102	Montano virus	Hantaviridae	Bunyavirales	Bunyavirales	ssRNA(-)	V	NA	mammal
AB693150	Lunk virus	Arenaviridae	Bunyavirales	Bunyavirales	ssRNA(-)	V	NA	mammal
AB693151	Lunk virus	Arenaviridae	Bunyavirales	Bunyavirales	ssRNA(-)	V	NA	mammal
AB747251	Saffold virus 4	Picornaviridae	Picornavirales	Picornavirales	ssRNA(+)	V	NA	mammal
AB747254	Saffold virus 7	Picornaviridae	Picornavirales	Picornavirales	ssRNA(+)	V	NA	mammal
AB747255	Saffold virus 8	Picornaviridae	Picornavirales	Picornavirales	ssRNA(+)	V	NA	mammal
AB747256	Saffold virus 9	Picornaviridae	Picornavirales	Picornavirales	ssRNA(+)	V	NA	mammal
AB747257	Saffold virus 10	Picornaviridae	Picornavirales	Picornavirales	ssRNA(+)	V	NA	mammal
AB747258	Saffold virus 11	Picornaviridae	Picornavirales	Picornavirales	ssRNA(+)	V	NA	mammal
AB914760	Pycnonotidae orthoreovirus	Spinareoviridae	Reovirales	Reovirales	(ds)RNA	V	NA	bird
AB914761	Pycnonotidae orthoreovirus	Spinareoviridae	Reovirales	Reovirales	(ds)RNA	V	NA	bird
AB914762	Pycnonotidae orthoreovirus	Spinareoviridae	Reovirales	Reovirales	(ds)RNA	V	NA	bird
AB914763	Pycnonotidae orthoreovirus	Spinareoviridae	Reovirales	Reovirales	(ds)RNA	V	NA	bird
AB914764	Pycnonotidae orthoreovirus	Spinareoviridae	Reovirales	Reovirales	(ds)RNA	V	NA	bird
AB914765	Pycnonotidae orthoreovirus	Spinareoviridae	Reovirales	Reovirales	(ds)RNA	V	NA	bird
AB914766	Pycnonotidae orthoreovirus	Spinareoviridae	Reovirales	Reovirales	(ds)RNA	V	NA	bird
AB914767	Pycnonotidae orthoreovirus	Spinareoviridae	Reovirales	Reovirales	(ds)RNA	V	NA	bird
AB914768	Pycnonotidae orthoreovirus	Spinareoviridae	Reovirales	Reovirales	(ds)RNA	V	NA	bird
AB914769	Pycnonotidae orthoreovirus	Spinareoviridae	Reovirales	Reovirales	(ds)RNA	V	NA	bird
AB937989	crohivirus A1; shrew crohivirus	Picornaviridae	Picornavirales	Picornavirales	ssRNA(+)	V	NA	mammal
AB972428	Solwezi virus	Arenaviridae	Bunyavirales	Bunyavirales	ssRNA(-)	V	NA	mammal
AB972429	Solwezi virus	Arenaviridae	Bunyavirales	Bunyavirales	ssRNA(-)	V	NA	mammal
AB972430	Luli virus	Arenaviridae	Bunyavirales	Bunyavirales	ssRNA(-)	V	NA	mammal
AB972431	Luli virus	Arenaviridae	Bunyavirales	Bunyavirales	ssRNA(-)	V	NA	mammal
AF005727	Laguna Negra virus	Hantaviridae	Bunyavirales	Bunyavirales	ssRNA(-)	V	NA	mammal
AF005728	Laguna Negra virus	Hantaviridae	Bunyavirales	Bunyavirales	ssRNA(-)	V	NA	mammal
AF009606	hepatitis C virus genotype 1a	Flaviviridae	Amarillovirales	Amarillovirales	ssRNA(+)	V	NA	mammal
AF013254	human orthopneumovirus; human respiratory syncytial virus	Pneumoviridae	Mononegavirales	Jingchuvirales_Mononegavirales	ssRNA(-)	V	NA	mammal
AF014953	canine distemper virus	Paramyxoviridae	Mononegavirales	Jingchuvirales_Mononegavirales	ssRNA(-)	V	NA	mammal
AF017149	Hendra virus	Paramyxoviridae	Mononegavirales	Jingchuvirales_Mononegavirales	ssRNA(-)	V	NA	mammal
AF018077	hepatitis D virus 4	Kolmioviridae	NA	NA	ssRNA(-)	V	NA	mammal
AF020541	Ljunganvirus 2	Picornaviridae	Picornavirales	Picornavirales	ssRNA(+)	V	NA	mammal
AF029859	echovirus 1	Picornaviridae	Picornavirales	Picornavirales	ssRNA(+)	V	NA	mammal
AF037405	Border disease virus	Flaviviridae	Amarillovirales	Amarillovirales	ssRNA(+)	V	NA	mammal
AF039205	coxsackievirus B6	Picornaviridae	Picornavirales	Picornavirales	ssRNA(+)	V	NA	mammal
AF052755	parainfluenza virus 5	Paramyxoviridae	Mononegavirales	Jingchuvirales_Mononegavirales	ssRNA(-)	V	NA	mammal
AF055846	human parechovirus 5	Picornaviridae	Picornavirales	Picornavirales	ssRNA(+)	V	NA	mammal
AF059718	Nelson Bay orthoreovirus	Spinareoviridae	Reovirales	Reovirales	(ds)RNA	V	NA	mammal
AF059719	baboon orthoreovirus	Spinareoviridae	Reovirales	Reovirales	(ds)RNA	V	NA	mammal
AF059722	Nelson Bay orthoreovirus	Spinareoviridae	Reovirales	Reovirales	(ds)RNA	V	NA	mammal
AF059723	baboon orthoreovirus	Spinareoviridae	Reovirales	Reovirales	(ds)RNA	V	NA	mammal
AF059726	Nelson Bay orthoreovirus	Spinareoviridae	Reovirales	Reovirales	(ds)RNA	V	NA	mammal
AF059727	baboon orthoreovirus	Spinareoviridae	Reovirales	Reovirales	(ds)RNA	V	NA	mammal
AF070476	simian pegivirus-chimpanzee	Flaviviridae	Amarillovirales	Amarillovirales	ssRNA(+)	V	NA	mammal
AF078668	infectious pancreatic necrosis virus	Birnaviridae	NA	Birnaviridae	(ds)RNA	V	NA	fish
AF078669	infectious pancreatic necrosis virus	Birnaviridae	NA	Birnaviridae	(ds)RNA	V	NA	fish
AF079780	Tupaia paramyxovirus	Paramyxoviridae	Mononegavirales	Jingchuvirales_Mononegavirales	ssRNA(-)	V	NA	mammal
AF081020	Australian bat lyssavirus	Rhabdoviridae	Mononegavirales	Jingchuvirales_Mononegavirales	ssRNA(-)	V	NA	mammal
AF081485	coxsackievirus B2	Picornaviridae	Picornavirales	Picornavirales	ssRNA(+)	V	NA	mammal
AF082843	swine hepatitis E virus genotype 3a	Hepeviridae	Hepelivirales	Hepelivirales	ssRNA(+)	V	NA	mammal
AF083069	echovirus 5	Picornaviridae	Picornavirales	Picornavirales	ssRNA(+)	V	NA	mammal
AF086833	Ebola virus	Filoviridae	Mononegavirales	Jingchuvirales_Mononegavirales	ssRNA(-)	V	NA	mammal
AF092942	bovine orthopneumovirus; bovine respiratory syncytial virus	Pneumoviridae	Mononegavirales	Jingchuvirales_Mononegavirales	ssRNA(-)	V	NA	mammal
AF101982	influenza B virus	Orthomyxoviridae	Articulavirales	Articulavirales	ssRNA(-)	V	NA	mammal
AF102017	influenza B virus	Orthomyxoviridae	Articulavirales	Articulavirales	ssRNA(-)	V	NA	mammal
AF104263	hepatitis D virus 1	Kolmioviridae	NA	NA	ssRNA(-)	V	NA	mammal
AF104264	hepatitis D virus 2	Kolmioviridae	NA	NA	ssRNA(-)	V	NA	mammal
AF104985	hirame rhabdovirus	Rhabdoviridae	Mononegavirales	Jingchuvirales_Mononegavirales	ssRNA(-)	V	NA	fish
AF114383	coxsackievirus B5	Picornaviridae	Picornavirales	Picornavirales	ssRNA(+)	V	NA	mammal
AF144617	giraffe pestivirus	Flaviviridae	Amarillovirales	Amarillovirales	ssRNA(+)	V	NA	mammal
AF147498	snakehead rhabdovirus	Rhabdoviridae	Mononegavirales	Jingchuvirales_Mononegavirales	ssRNA(-)	V	NA	fish
AF162711	echovirus 30	Picornaviridae	Picornavirales	Picornavirales	ssRNA(+)	V	NA	mammal
AF178654	bovine parainfluenza virus 3	Paramyxoviridae	Mononegavirales	Jingchuvirales_Mononegavirales	ssRNA(-)	V	NA	mammal
AF180391	simian hemorrhagic fever virus	Arteriviridae	Nidovirales	Nidovirales	ssRNA(+)	V	NA	mammal
AF182760	Cowden I virus	Caliciviridae	Picornavirales	Picornavirales	ssRNA(+)	V	NA	mammal
AF195847	Alphatron virus	Caliciviridae	Picornavirales	Picornavirales	ssRNA(+)	V	NA	mammal
AF206663	avastrovirus 3	Astroviridae	Stellavirales	Stellavirales	ssRNA(+)	V	NA	bird
AF212302	Nipah virus	Paramyxoviridae	Mononegavirales	Jingchuvirales_Mononegavirales	ssRNA(-)	V	NA	mammal
AF218360	Nelson Bay orthoreovirus	Spinareoviridae	Reovirales	Reovirales	(ds)RNA	V	NA	mammal
AF228063	Whitewater Arroyo virus	Arenaviridae	Bunyavirales	Bunyavirales	ssRNA(-)	V	NA	mammal
AF241359	enterovirus B73	Picornaviridae	Picornavirales	Picornavirales	ssRNA(+)	V	NA	mammal
AF245003	Malabaricus grouper nervous necrosis virus	Nodaviridae	Nodamuvirales	NA	ssRNA(+)	V	NA	fish
AF246939	human picobirnavirus	Picobirnaviridae	Durnavirales	Durnavirales	(ds)RNA	V	NA	mammal
AF246940	human picobirnavirus	Picobirnaviridae	Durnavirales	Durnavirales	(ds)RNA	V	NA	mammal
AF250874	echovirus 1; echovirus 8	Picornaviridae	Picornavirales	Picornavirales	ssRNA(+)	V	NA	mammal
AF291702	Andes virus	Hantaviridae	Bunyavirales	Bunyavirales	ssRNA(-)	V	NA	mammal
AF291703	Andes virus	Hantaviridae	Bunyavirales	Bunyavirales	ssRNA(-)	V	NA	mammal
AF291704	Andes virus	Hantaviridae	Bunyavirales	Bunyavirales	ssRNA(-)	V	NA	mammal
AF295543	bovine orthopneumovirus; bovine respiratory syncytial virus	Pneumoviridae	Mononegavirales	Jingchuvirales_Mononegavirales	ssRNA(-)	V	NA	mammal
AF296087	teschovirus A2; porcine teschovirus 2	Picornaviridae	Picornavirales	Picornavirales	ssRNA(+)	V	NA	mammal
AF296088	teschovirus A3; porcine teschovirus 3	Picornaviridae	Picornavirales	Picornavirales	ssRNA(+)	V	NA	mammal
AF296089	teschovirus A4; porcine teschovirus 4	Picornaviridae	Picornavirales	Picornavirales	ssRNA(+)	V	NA	mammal
AF296090	teschovirus A5; porcine teschovirus 5	Picornaviridae	Picornavirales	Picornavirales	ssRNA(+)	V	NA	mammal
AF296091	teschovirus A6; porcine teschovirus 6	Picornaviridae	Picornavirales	Picornavirales	ssRNA(+)	V	NA	mammal
AF296092	teschovirus A7; porcine teschovirus 7	Picornaviridae	Picornavirales	Picornavirales	ssRNA(+)	V	NA	mammal
AF296093	teschovirus A8; porcine teschovirus 8	Picornaviridae	Picornavirales	Picornavirales	ssRNA(+)	V	NA	mammal
AF296094	teschovirus A9; porcine teschovirus 9	Picornaviridae	Picornavirales	Picornavirales	ssRNA(+)	V	NA	mammal
AF296095	teschovirus A10; porcine teschovirus 10	Picornaviridae	Picornavirales	Picornavirales	ssRNA(+)	V	NA	mammal
AF296096	teschovirus A11; porcine teschovirus 11	Picornaviridae	Picornavirales	Picornavirales	ssRNA(+)	V	NA	mammal
AF298895	Tioman virus	Paramyxoviridae	Mononegavirales	Jingchuvirales_Mononegavirales	ssRNA(-)	V	NA	mammal
AF304460	human coronavirus 229E	Coronaviridae	Nidovirales	Nidovirales	ssRNA(+)	V	NA	mammal
AF317694	echovirus 18	Picornaviridae	Picornavirales	Picornavirales	ssRNA(+)	V	NA	mammal
AF318942	greasy grouper nervous necrosis virus	Nodaviridae	Nodamuvirales	NA	ssRNA(+)	V	NA	fish
AF319555	greasy grouper nervous necrosis virus	Nodaviridae	Nodamuvirales	NA	ssRNA(+)	V	NA	fish
AF326750	enterovirus A125; baboon enterovirus A13	Picornaviridae	Picornavirales	Picornavirales	ssRNA(+)	V	NA	mammal
AF326751	enterovirus B114; simian agent 5	Picornaviridae	Picornavirales	Picornavirales	ssRNA(+)	V	NA	mammal
AF326754	enterovirus A122; simian virus 19	Picornaviridae	Picornavirales	Picornavirales	ssRNA(+)	V	NA	mammal
AF326759	enterovirus H1; simian enterovirus	Picornaviridae	Picornavirales	Picornavirales	ssRNA(+)	V	NA	mammal
AF326761	enterovirus A123; simian virus 43	Picornaviridae	Picornavirales	Picornavirales	ssRNA(+)	V	NA	mammal
AF326764	enterovirus A124; simian virus 46	Picornaviridae	Picornavirales	Picornavirales	ssRNA(+)	V	NA	mammal
AF326766	enterovirus J1	Picornaviridae	Picornavirales	Picornavirales	ssRNA(+)	V	NA	mammal
AF327920	parechovirus B1; Ljunganvirus 1	Picornaviridae	Picornavirales	Picornavirales	ssRNA(+)	V	NA	mammal
AF353511	porcine epidemic diarrhea virus	Coronaviridae	Nidovirales	Nidovirales	ssRNA(+)	V	NA	mammal
AF361253	equine rhinitis B virus 2	Picornaviridae	Picornavirales	Picornavirales	ssRNA(+)	V	NA	mammal
AF363453	enterovirus G1; porcine enterovirus 9	Picornaviridae	Picornavirales	Picornavirales	ssRNA(+)	V	NA	mammal
AF363455	enterovirus G2; formerly enterovirus 10	Picornaviridae	Picornavirales	Picornavirales	ssRNA(+)	V	NA	mammal
AF368033	mammalian orthoreovirus 4	Spinareoviridae	Reovirales	Reovirales	(ds)RNA	V	NA	mammal
AF368034	mammalian orthoreovirus 4	Spinareoviridae	Reovirales	Reovirales	(ds)RNA	V	NA	mammal
AF368035	mammalian orthoreovirus 4	Spinareoviridae	Reovirales	Reovirales	(ds)RNA	V	NA	mammal
AF368036	mammalian orthoreovirus 4	Spinareoviridae	Reovirales	Reovirales	(ds)RNA	V	NA	mammal
AF368037	mammalian orthoreovirus 4	Spinareoviridae	Reovirales	Reovirales	(ds)RNA	V	NA	mammal
AF371337	human metapneumovirus	Pneumoviridae	Mononegavirales	Jingchuvirales_Mononegavirales	ssRNA(-)	V	NA	mammal
AF403398	golden shiner reovirus; aquareovirus C	Spinareoviridae	Reovirales	Reovirales	(ds)RNA	V	NA	fish
AF403399	golden shiner reovirus; aquareovirus C	Spinareoviridae	Reovirales	Reovirales	(ds)RNA	V	NA	fish
AF403400	golden shiner reovirus; aquareovirus C	Spinareoviridae	Reovirales	Reovirales	(ds)RNA	V	NA	fish
AF403401	golden shiner reovirus; aquareovirus C	Spinareoviridae	Reovirales	Reovirales	(ds)RNA	V	NA	fish
AF403402	golden shiner reovirus; aquareovirus C	Spinareoviridae	Reovirales	Reovirales	(ds)RNA	V	NA	fish
AF403403	golden shiner reovirus; aquareovirus C	Spinareoviridae	Reovirales	Reovirales	(ds)RNA	V	NA	fish
AF403404	golden shiner reovirus; aquareovirus C	Spinareoviridae	Reovirales	Reovirales	(ds)RNA	V	NA	fish
AF403405	golden shiner reovirus; aquareovirus C	Spinareoviridae	Reovirales	Reovirales	(ds)RNA	V	NA	fish
AF403406	golden shiner reovirus; aquareovirus C	Spinareoviridae	Reovirales	Reovirales	(ds)RNA	V	NA	fish
AF403407	golden shiner reovirus; aquareovirus C	Spinareoviridae	Reovirales	Reovirales	(ds)RNA	V	NA	fish
AF403408	golden shiner reovirus; aquareovirus C	Spinareoviridae	Reovirales	Reovirales	(ds)RNA	V	NA	fish
AF404340	infectious salmon anemia virus	Orthomyxoviridae	Articulavirales	Articulavirales	ssRNA(-)	V	NA	fish
AF404341	infectious salmon anemia virus	Orthomyxoviridae	Articulavirales	Articulavirales	ssRNA(-)	V	NA	fish
AF404342	infectious salmon anemia virus	Orthomyxoviridae	Articulavirales	Articulavirales	ssRNA(-)	V	NA	fish
AF404343	infectious salmon anemia virus	Orthomyxoviridae	Articulavirales	Articulavirales	ssRNA(-)	V	NA	fish
AF404344	infectious salmon anemia virus	Orthomyxoviridae	Articulavirales	Articulavirales	ssRNA(-)	V	NA	fish
AF404345	infectious salmon anemia virus	Orthomyxoviridae	Articulavirales	Articulavirales	ssRNA(-)	V	NA	fish
AF404346	infectious salmon anemia virus	Orthomyxoviridae	Articulavirales	Articulavirales	ssRNA(-)	V	NA	fish
AF406787	baboon orthoreovirus	Spinareoviridae	Reovirales	Reovirales	(ds)RNA	V	NA	mammal
AF406813	porcine sapelovirus	Picornaviridae	Picornavirales	Picornavirales	ssRNA(+)	V	NA	mammal
AF414372	enterovirus J108	Picornaviridae	Picornavirales	Picornavirales	ssRNA(+)	V	NA	mammal
AF418294	chum salmon reovirus; aquareovirus A	Spinareoviridae	Reovirales	Reovirales	(ds)RNA	V	NA	fish
AF418295	chum salmon reovirus; aquareovirus A	Spinareoviridae	Reovirales	Reovirales	(ds)RNA	V	NA	fish
AF418296	chum salmon reovirus; aquareovirus A	Spinareoviridae	Reovirales	Reovirales	(ds)RNA	V	NA	fish
AF418297	chum salmon reovirus; aquareovirus A	Spinareoviridae	Reovirales	Reovirales	(ds)RNA	V	NA	fish
AF418298	chum salmon reovirus; aquareovirus A	Spinareoviridae	Reovirales	Reovirales	(ds)RNA	V	NA	fish
AF418299	chum salmon reovirus; aquareovirus A	Spinareoviridae	Reovirales	Reovirales	(ds)RNA	V	NA	fish
AF418300	chum salmon reovirus; aquareovirus A	Spinareoviridae	Reovirales	Reovirales	(ds)RNA	V	NA	fish
AF418301	chum salmon reovirus; aquareovirus A	Spinareoviridae	Reovirales	Reovirales	(ds)RNA	V	NA	fish
AF418302	chum salmon reovirus; aquareovirus A	Spinareoviridae	Reovirales	Reovirales	(ds)RNA	V	NA	fish
AF418303	chum salmon reovirus; aquareovirus A	Spinareoviridae	Reovirales	Reovirales	(ds)RNA	V	NA	fish
AF418304	chum salmon reovirus; aquareovirus A	Spinareoviridae	Reovirales	Reovirales	(ds)RNA	V	NA	fish
AF427517	Pichindé virus	Arenaviridae	Bunyavirales	Bunyavirales	ssRNA(-)	V	NA	mammal
AF434991	lake trout rhabdovirus	Rhabdoviridae	Mononegavirales	Jingchuvirales_Mononegavirales	ssRNA(-)	V	NA	fish
AF450318	striped bass reovirus; aquareovirus A	Spinareoviridae	Reovirales	Reovirales	(ds)RNA	V	NA	fish
AF450319	striped bass reovirus; aquareovirus A	Spinareoviridae	Reovirales	Reovirales	(ds)RNA	V	NA	fish
AF450320	striped bass reovirus; aquareovirus A	Spinareoviridae	Reovirales	Reovirales	(ds)RNA	V	NA	fish
AF450321	striped bass reovirus; aquareovirus A	Spinareoviridae	Reovirales	Reovirales	(ds)RNA	V	NA	fish
AF450322	striped bass reovirus; aquareovirus A	Spinareoviridae	Reovirales	Reovirales	(ds)RNA	V	NA	fish
AF457102	human parainfluenza virus 1	Paramyxoviridae	Mononegavirales	Jingchuvirales_Mononegavirales	ssRNA(-)	V	NA	mammal
AF485256	Amaparí virus	Arenaviridae	Bunyavirales	Bunyavirales	ssRNA(-)	V	NA	mammal
AF485261	Paraná virus	Arenaviridae	Bunyavirales	Bunyavirales	ssRNA(-)	V	NA	mammal
AF485262	Pirital virus	Arenaviridae	Bunyavirales	Bunyavirales	ssRNA(-)	V	NA	mammal
AF485263	Tamiami virus	Arenaviridae	Bunyavirales	Bunyavirales	ssRNA(-)	V	NA	mammal
AF499635	coxsackievirus A1	Picornaviridae	Picornavirales	Picornavirales	ssRNA(+)	V	NA	mammal
AF499636	coxsackievirus A11	Picornaviridae	Picornavirales	Picornavirales	ssRNA(+)	V	NA	mammal
AF499637	coxsackievirus A13	Picornaviridae	Picornavirales	Picornavirales	ssRNA(+)	V	NA	mammal
AF499639	coxsackievirus A17	Picornaviridae	Picornavirales	Picornavirales	ssRNA(+)	V	NA	mammal
AF499640	coxsackievirus A13; coxsackievirus A18	Picornaviridae	Picornavirales	Picornavirales	ssRNA(+)	V	NA	mammal
AF499641	coxsackievirus A19	Picornaviridae	Picornavirales	Picornavirales	ssRNA(+)	V	NA	mammal
AF499642	coxsackievirus A20	Picornaviridae	Picornavirales	Picornavirales	ssRNA(+)	V	NA	mammal
AF499643	coxsackievirus A22	Picornaviridae	Picornavirales	Picornavirales	ssRNA(+)	V	NA	mammal
AF512830	Latino virus	Arenaviridae	Bunyavirales	Bunyavirales	ssRNA(-)	V	NA	mammal
AF512831	Flexal virus	Arenaviridae	Bunyavirales	Bunyavirales	ssRNA(-)	V	NA	mammal
AF512832	Cupixi virus	Arenaviridae	Bunyavirales	Bunyavirales	ssRNA(-)	V	NA	mammal
AF522874	Reston virus	Filoviridae	Mononegavirales	Jingchuvirales_Mononegavirales	ssRNA(-)	V	NA	mammal
AF538689	Ljunganvirus 3	Picornaviridae	Picornavirales	Picornavirales	ssRNA(+)	V	NA	mammal
AF546702	coxsackievirus A21	Picornaviridae	Picornavirales	Picornavirales	ssRNA(+)	V	NA	mammal
AJ005637	Tula virus	Hantaviridae	Bunyavirales	Bunyavirales	ssRNA(-)	V	NA	mammal
AJ005695	human parechovirus 2	Picornaviridae	Picornavirales	Picornavirales	ssRNA(+)	V	NA	mammal
AJ011099	Jena virus	Caliciviridae	Picornavirales	Picornavirales	ssRNA(+)	V	NA	mammal
AJ011380	teschovirus A1; porcine teschovirus 1	Picornaviridae	Picornavirales	Picornavirales	ssRNA(+)	V	NA	mammal
AJ132203	rotavirus C	Sedoreoviridae	Reovirales	Reovirales	(ds)RNA	V	NA	mammal
AJ132204	rotavirus C	Sedoreoviridae	Reovirales	Reovirales	(ds)RNA	V	NA	mammal
AJ132205	rotavirus C	Sedoreoviridae	Reovirales	Reovirales	(ds)RNA	V	NA	mammal
AJ225173	tremovirus A1; avian encephalomyelitis virus	Picornaviridae	Picornavirales	Picornavirales	ssRNA(+)	V	NA	bird
AJ245641	Atlantic halibut nodavirus	Nodaviridae	Nodamuvirales	NA	ssRNA(+)	V	NA	fish
AJ249939	Bristol virus	Caliciviridae	Picornavirales	Picornavirales	ssRNA(+)	V	NA	mammal
AJ271965	transmissible gastroenteritis virus	Coronaviridae	Nidovirales	Nidovirales	ssRNA(+)	V	NA	mammal
AJ303139	rotavirus C	Sedoreoviridae	Reovirales	Reovirales	(ds)RNA	V	NA	mammal
AJ304859	rotavirus C	Sedoreoviridae	Reovirales	Reovirales	(ds)RNA	V	NA	mammal
AJ311524	Borna disease virus 2	Bornaviridae	Mononegavirales	Jingchuvirales_Mononegavirales	ssRNA(-)	V	NA	mammal
AJ401165	Atlantic halibut nodavirus	Nodaviridae	Nodamuvirales	NA	ssRNA(+)	V	NA	fish
AJ410615	Dobrava-Belgrade virus	Hantaviridae	Bunyavirales	Bunyavirales	ssRNA(-)	V	NA	mammal
AJ410616	Dobrava-Belgrade virus	Hantaviridae	Bunyavirales	Bunyavirales	ssRNA(-)	V	NA	mammal
AJ410617	Dobrava-Belgrade virus	Hantaviridae	Bunyavirales	Bunyavirales	ssRNA(-)	V	NA	mammal
AJ459382	blotched snakehead virus	Birnaviridae	NA	Birnaviridae	(ds)RNA	V	NA	fish
AJ459383	blotched snakehead virus	Birnaviridae	NA	Birnaviridae	(ds)RNA	V	NA	fish
AJ493062	enterovirus B77	Picornaviridae	Picornavirales	Picornavirales	ssRNA(+)	V	NA	mammal
AJ608288	dolphin morbillivirus	Paramyxoviridae	Mononegavirales	Jingchuvirales_Mononegavirales	ssRNA(-)	V	NA	mammal
AJ622822	infectious pancreatic necrosis virus	Birnaviridae	NA	Birnaviridae	(ds)RNA	V	NA	fish
AJ622823	infectious pancreatic necrosis virus	Birnaviridae	NA	Birnaviridae	(ds)RNA	V	NA	fish
AJ844470	Chiba-040502 virus	Caliciviridae	Picornavirales	Picornavirales	ssRNA(+)	V	NA	mammal
AJ849636	peste des petits ruminants virus	Paramyxoviridae	Mononegavirales	Jingchuvirales_Mononegavirales	ssRNA(-)	V	NA	mammal
AM183330	hepatitis D virus 8	Kolmioviridae	NA	NA	ssRNA(-)	V	NA	mammal
AM183331	hepatitis D virus 5	Kolmioviridae	NA	NA	ssRNA(-)	V	NA	mammal
AM183333	hepatitis D virus 7	Kolmioviridae	NA	NA	ssRNA(-)	V	NA	mammal
AX741164	hepatitis D virus 6	Kolmioviridae	NA	NA	ssRNA(-)	V	NA	mammal
AY012687	Allpahuayo virus	Arenaviridae	Bunyavirales	Bunyavirales	ssRNA(-)	V	NA	mammal
AY032605	Maryland virus	Caliciviridae	Picornavirales	Picornavirales	ssRNA(+)	V	NA	mammal
AY064708	simian sapelovirus 1	Picornaviridae	Picornavirales	Picornavirales	ssRNA(+)	V	NA	mammal
AY082891	Nebraska virus	Caliciviridae	Picornavirales	Picornavirales	ssRNA(+)	V	NA	mammal
AY129247	Guanarito virus	Arenaviridae	Bunyavirales	Bunyavirales	ssRNA(-)	V	NA	mammal
AY129248	Machupo virus	Arenaviridae	Bunyavirales	Bunyavirales	ssRNA(-)	V	NA	mammal
AY129662	yellowtail ascites virus	Birnaviridae	NA	Birnaviridae	(ds)RNA	V	NA	fish
AY141760	fer-de-lance virus	Paramyxoviridae	Mononegavirales	Jingchuvirales_Mononegavirales	ssRNA(-)	V	NA	reptile
AY179509	mamastrovirus 10	Astroviridae	Stellavirales	Stellavirales	ssRNA(+)	V	NA	mammal
AY196904	human pegivirus genotype 2	Flaviviridae	Amarillovirales	Amarillovirales	ssRNA(+)	V	NA	mammal
AY208120	enterovirus B78	Picornaviridae	Picornavirales	Picornavirales	ssRNA(+)	V	NA	mammal
AY216502	Allpahuayo virus	Arenaviridae	Bunyavirales	Bunyavirales	ssRNA(-)	V	NA	mammal
AY216514	Oliveros virus	Arenaviridae	Bunyavirales	Bunyavirales	ssRNA(-)	V	NA	mammal
AY216517	Amaparí virus	Arenaviridae	Bunyavirales	Bunyavirales	ssRNA(-)	V	NA	mammal
AY216519	Cupixi virus	Arenaviridae	Bunyavirales	Bunyavirales	ssRNA(-)	V	NA	mammal
AY228235	murine norovirus 1	Caliciviridae	Picornavirales	Picornavirales	ssRNA(+)	V	NA	mammal
AY238384	rotavirus B	Sedoreoviridae	Reovirales	Reovirales	(ds)RNA	V	NA	mammal
AY238385	rotavirus B	Sedoreoviridae	Reovirales	Reovirales	(ds)RNA	V	NA	mammal
AY238388	rotavirus B	Sedoreoviridae	Reovirales	Reovirales	(ds)RNA	V	NA	mammal
AY238389	rotavirus B	Sedoreoviridae	Reovirales	Reovirales	(ds)RNA	V	NA	mammal
AY238390	rotavirus B	Sedoreoviridae	Reovirales	Reovirales	(ds)RNA	V	NA	mammal
AY238391	rotavirus B	Sedoreoviridae	Reovirales	Reovirales	(ds)RNA	V	NA	mammal
AY238392	rotavirus B	Sedoreoviridae	Reovirales	Reovirales	(ds)RNA	V	NA	mammal
AY238393	rotavirus B	Sedoreoviridae	Reovirales	Reovirales	(ds)RNA	V	NA	mammal
AY238394	rotavirus B	Sedoreoviridae	Reovirales	Reovirales	(ds)RNA	V	NA	mammal
AY267347	Maporal virus	Hantaviridae	Bunyavirales	Bunyavirales	ssRNA(-)	V	NA	mammal
AY273791	Seoul virus	Hantaviridae	Bunyavirales	Bunyavirales	ssRNA(-)	V	NA	mammal
AY274119	severe acute respiratory syndrome coronavirus	Coronaviridae	Nidovirales	Nidovirales	ssRNA(+)	V	NA	mammal
AY286409	Mossman virus	Paramyxoviridae	Mononegavirales	Jingchuvirales_Mononegavirales	ssRNA(-)	V	NA	mammal
AY302539	echovirus 13	Picornaviridae	Picornavirales	Picornavirales	ssRNA(+)	V	NA	mammal
AY302540	echovirus 14	Picornaviridae	Picornavirales	Picornavirales	ssRNA(+)	V	NA	mammal
AY302541	echovirus 15	Picornaviridae	Picornavirales	Picornavirales	ssRNA(+)	V	NA	mammal
AY302542	echovirus 16	Picornaviridae	Picornavirales	Picornavirales	ssRNA(+)	V	NA	mammal
AY302543	echovirus 17	Picornaviridae	Picornavirales	Picornavirales	ssRNA(+)	V	NA	mammal
AY302544	echovirus 19	Picornaviridae	Picornavirales	Picornavirales	ssRNA(+)	V	NA	mammal
AY302545	echovirus 2	Picornaviridae	Picornavirales	Picornavirales	ssRNA(+)	V	NA	mammal
AY302546	echovirus 20	Picornaviridae	Picornavirales	Picornavirales	ssRNA(+)	V	NA	mammal
AY302547	echovirus 21	Picornaviridae	Picornavirales	Picornavirales	ssRNA(+)	V	NA	mammal
AY302548	echovirus 24	Picornaviridae	Picornavirales	Picornavirales	ssRNA(+)	V	NA	mammal
AY302549	echovirus 25	Picornaviridae	Picornavirales	Picornavirales	ssRNA(+)	V	NA	mammal
AY302550	echovirus 26	Picornaviridae	Picornavirales	Picornavirales	ssRNA(+)	V	NA	mammal
AY302551	echovirus 27	Picornaviridae	Picornavirales	Picornavirales	ssRNA(+)	V	NA	mammal
AY302552	echovirus 29	Picornaviridae	Picornavirales	Picornavirales	ssRNA(+)	V	NA	mammal
AY302553	echovirus 3	Picornaviridae	Picornavirales	Picornavirales	ssRNA(+)	V	NA	mammal
AY302554	echovirus 31	Picornaviridae	Picornavirales	Picornavirales	ssRNA(+)	V	NA	mammal
AY302555	echovirus 32	Picornaviridae	Picornavirales	Picornavirales	ssRNA(+)	V	NA	mammal
AY302556	echovirus 33	Picornaviridae	Picornavirales	Picornavirales	ssRNA(+)	V	NA	mammal
AY302557	echovirus 4	Picornaviridae	Picornavirales	Picornavirales	ssRNA(+)	V	NA	mammal
AY302558	echovirus 6	Picornaviridae	Picornavirales	Picornavirales	ssRNA(+)	V	NA	mammal
AY302559	echovirus 7	Picornaviridae	Picornavirales	Picornavirales	ssRNA(+)	V	NA	mammal
AY302560	enterovirus B69	Picornaviridae	Picornavirales	Picornavirales	ssRNA(+)	V	NA	mammal
AY324869	red-spotted grouper nervous necrosis virus	Nodaviridae	Nodamuvirales	NA	ssRNA(+)	V	NA	fish
AY324870	red-spotted grouper nervous necrosis virus	Nodaviridae	Nodamuvirales	NA	ssRNA(+)	V	NA	fish
AY342390	mobala virus	Arenaviridae	Bunyavirales	Bunyavirales	ssRNA(-)	V	NA	mammal
AY355268	enterovirus D68; human rhinovirus 87	Picornaviridae	Picornavirales	Picornavirales	ssRNA(+)	V	NA	mammal
AY357730	Nelson Bay orthoreovirus	Spinareoviridae	Reovirales	Reovirales	(ds)RNA	V	NA	mammal
AY357731	Nelson Bay orthoreovirus	Spinareoviridae	Reovirales	Reovirales	(ds)RNA	V	NA	mammal
AY357732	Nelson Bay orthoreovirus	Spinareoviridae	Reovirales	Reovirales	(ds)RNA	V	NA	mammal
AY357733	Nelson Bay orthoreovirus	Spinareoviridae	Reovirales	Reovirales	(ds)RNA	V	NA	mammal
AY358021	Machupo virus	Arenaviridae	Bunyavirales	Bunyavirales	ssRNA(-)	V	NA	mammal
AY358022	Junín virus	Arenaviridae	Bunyavirales	Bunyavirales	ssRNA(-)	V	NA	mammal
AY358023	Junín virus	Arenaviridae	Bunyavirales	Bunyavirales	ssRNA(-)	V	NA	mammal
AY358024	Guanarito virus	Arenaviridae	Bunyavirales	Bunyavirales	ssRNA(-)	V	NA	mammal
AY358026	Sabiá virus	Arenaviridae	Bunyavirales	Bunyavirales	ssRNA(-)	V	NA	mammal
AY363179	Maporal virus	Hantaviridae	Bunyavirales	Bunyavirales	ssRNA(-)	V	NA	mammal
AY373381	infectious salmon anemia virus	Orthomyxoviridae	Articulavirales	Articulavirales	ssRNA(-)	V	NA	fish
AY421760	coxsackievirus A2	Picornaviridae	Picornavirales	Picornavirales	ssRNA(+)	V	NA	mammal
AY421761	coxsackievirus A3	Picornaviridae	Picornavirales	Picornavirales	ssRNA(+)	V	NA	mammal
AY421762	coxsackievirus A4	Picornaviridae	Picornavirales	Picornavirales	ssRNA(+)	V	NA	mammal
AY421763	coxsackievirus A5	Picornaviridae	Picornavirales	Picornavirales	ssRNA(+)	V	NA	mammal
AY421764	coxsackievirus A6	Picornaviridae	Picornavirales	Picornavirales	ssRNA(+)	V	NA	mammal
AY421765	coxsackievirus A7	Picornaviridae	Picornavirales	Picornavirales	ssRNA(+)	V	NA	mammal
AY421766	coxsackievirus A8	Picornaviridae	Picornavirales	Picornavirales	ssRNA(+)	V	NA	mammal
AY421767	coxsackievirus A10	Picornaviridae	Picornavirales	Picornavirales	ssRNA(+)	V	NA	mammal
AY421768	coxsackievirus A12	Picornaviridae	Picornavirales	Picornavirales	ssRNA(+)	V	NA	mammal
AY421769	coxsackievirus A14	Picornaviridae	Picornavirales	Picornavirales	ssRNA(+)	V	NA	mammal
AY426531	enterovirus D68	Picornaviridae	Picornavirales	Picornavirales	ssRNA(+)	V	NA	mammal
AY427798	bovine torovirus	Tobaniviridae	Nidovirales	Nidovirales	ssRNA(+)	V	NA	mammal
AY444910	avian orthoreovirus turkey isolate	Spinareoviridae	Reovirales	Reovirales	(ds)RNA	V	NA	bird
AY462106	enterovirus F4	Picornaviridae	Picornavirales	Picornavirales	ssRNA(+)	V	NA	mammal
AY494081	Pirital virus	Arenaviridae	Bunyavirales	Bunyavirales	ssRNA(-)	V	NA	mammal
AY525843	human metapneumovirus	Pneumoviridae	Mononegavirales	Jingchuvirales_Mononegavirales	ssRNA(-)	V	NA	mammal
AY526097	Thottapalayam virus	Hantaviridae	Bunyavirales	Bunyavirales	ssRNA(-)	V	NA	mammal
AY535004	avian hepatitis E virus	Hepeviridae	Hepelivirales	Hepelivirales	ssRNA(+)	V	NA	bird
AY556057	enterovirus B74	Picornaviridae	Picornavirales	Picornavirales	ssRNA(+)	V	NA	mammal
AY556070	enterovirus B75	Picornaviridae	Picornavirales	Picornavirales	ssRNA(+)	V	NA	mammal
AY562991	avian paramyxovirus 1	Paramyxoviridae	Mononegavirales	Jingchuvirales_Mononegavirales	ssRNA(-)	V	NA	bird
AY563023	anativirus A1; duck picornavirus	Picornaviridae	Picornavirales	Picornavirales	ssRNA(+)	V	NA	bird
AY567487	human coronavirus NL63	Coronaviridae	Nidovirales	Nidovirales	ssRNA(+)	V	NA	mammal
AY585228	human coronavirus OC43	Coronaviridae	Nidovirales	Nidovirales	ssRNA(+)	V	NA	mammal
AY590688	avian metapneumovirus; Turkey rhinotracheitis virus	Pneumoviridae	Mononegavirales	Jingchuvirales_Mononegavirales	ssRNA(-)	V	NA	bird
AY593752	foot-and-mouth disease virus A	Picornaviridae	Picornavirales	Picornavirales	ssRNA(+)	V	NA	mammal
AY593805	foot-and-mouth disease virus C	Picornaviridae	Picornavirales	Picornavirales	ssRNA(+)	V	NA	mammal
AY593829	foot-and-mouth disease virus O	Picornaviridae	Picornavirales	Picornavirales	ssRNA(+)	V	NA	mammal
AY593840	foot-and-mouth disease virus SAT1	Picornaviridae	Picornavirales	Picornavirales	ssRNA(+)	V	NA	mammal
AY593849	foot-and-mouth disease virus SAT2	Picornaviridae	Picornavirales	Picornavirales	ssRNA(+)	V	NA	mammal
AY593850	foot-and-mouth disease virus SAT3	Picornaviridae	Picornavirales	Picornavirales	ssRNA(+)	V	NA	mammal
AY597011	human coronavirus HKU1	Coronaviridae	Nidovirales	Nidovirales	ssRNA(+)	V	NA	mammal
AY613950	SARS coronavirus	Coronaviridae	Nidovirales	Nidovirales	ssRNA(+)	V	NA	mammal
AY640317	avian metapneumovirus	Pneumoviridae	Mononegavirales	Jingchuvirales_Mononegavirales	ssRNA(-)	V	NA	bird
AY646856	Nongkhai virus	Caliciviridae	Picornavirales	Picornavirales	ssRNA(+)	V	NA	mammal
AY697458	enterovirus A76	Picornaviridae	Picornavirales	Picornavirales	ssRNA(+)	V	NA	mammal
AY697459	enterovirus A89	Picornaviridae	Picornavirales	Picornavirales	ssRNA(+)	V	NA	mammal
AY697460	enterovirus A90	Picornaviridae	Picornavirales	Picornavirales	ssRNA(+)	V	NA	mammal
AY697461	enterovirus A91	Picornaviridae	Picornavirales	Picornavirales	ssRNA(+)	V	NA	mammal
AY700211	murine hepatitis virus	Coronaviridae	Nidovirales	Nidovirales	ssRNA(+)	V	NA	mammal
AY721615	dragon grouper nervous necrosis virus	Nodaviridae	Nodamuvirales	NA	ssRNA(+)	V	NA	fish
AY721616	dragon grouper nervous necrosis virus	Nodaviridae	Nodamuvirales	NA	ssRNA(+)	V	NA	fish
AY729016	murine orthopneumovirus; murine pneumonia virus	Pneumoviridae	Mononegavirales	Jingchuvirales_Mononegavirales	ssRNA(-)	V	NA	mammal
AY729654	Sudan virus	Filoviridae	Mononegavirales	Jingchuvirales_Mononegavirales	ssRNA(-)	V	NA	mammal
AY743909	murine orthopneumovirus; murine pneumonia virus	Pneumoviridae	Mononegavirales	Jingchuvirales_Mononegavirales	ssRNA(-)	V	NA	mammal
AY751783	rhinovirus A39	Picornaviridae	Picornavirales	Picornavirales	ssRNA(+)	V	NA	mammal
AY772169	Mopeia virus	Arenaviridae	Bunyavirales	Bunyavirales	ssRNA(-)	V	NA	mammal
AY772170	Mopeia virus	Arenaviridae	Bunyavirales	Bunyavirales	ssRNA(-)	V	NA	mammal
AY780919	infectious pancreatic necrosis virus	Birnaviridae	NA	Birnaviridae	(ds)RNA	V	NA	fish
AY780926	infectious pancreatic necrosis virus	Birnaviridae	NA	Birnaviridae	(ds)RNA	V	NA	fish
AY781152	pronghorn antelope pestivirus	Flaviviridae	Amarillovirales	Amarillovirales	ssRNA(+)	V	NA	mammal
AY843297	enterovirus B79	Picornaviridae	Picornavirales	Picornavirales	ssRNA(+)	V	NA	mammal
AY843298	enterovirus B80	Picornaviridae	Picornavirales	Picornavirales	ssRNA(+)	V	NA	mammal
AY843299	enterovirus B81	Picornaviridae	Picornavirales	Picornavirales	ssRNA(+)	V	NA	mammal
AY843300	enterovirus B82	Picornaviridae	Picornavirales	Picornavirales	ssRNA(+)	V	NA	mammal
AY843301	enterovirus B83	Picornaviridae	Picornavirales	Picornavirales	ssRNA(+)	V	NA	mammal
AY843303	enterovirus B85	Picornaviridae	Picornavirales	Picornavirales	ssRNA(+)	V	NA	mammal
AY843304	enterovirus B86	Picornaviridae	Picornavirales	Picornavirales	ssRNA(+)	V	NA	mammal
AY843305	enterovirus B87	Picornaviridae	Picornavirales	Picornavirales	ssRNA(+)	V	NA	mammal
AY843306	enterovirus B88	Picornaviridae	Picornavirales	Picornavirales	ssRNA(+)	V	NA	mammal
AY843307	enterovirus B97	Picornaviridae	Picornavirales	Picornavirales	ssRNA(+)	V	NA	mammal
AY843308	enterovirus B101	Picornaviridae	Picornavirales	Picornavirales	ssRNA(+)	V	NA	mammal
AY847350	lymphocytic choriomeningitis virus	Arenaviridae	Bunyavirales	Bunyavirales	ssRNA(-)	V	NA	mammal
AY847351	lymphocytic choriomeningitis virus	Arenaviridae	Bunyavirales	Bunyavirales	ssRNA(-)	V	NA	mammal
AY900001	J-virus	Paramyxoviridae	Mononegavirales	Jingchuvirales_Mononegavirales	ssRNA(-)	V	NA	mammal
AY924390	Bear Canyon virus	Arenaviridae	Bunyavirales	Bunyavirales	ssRNA(-)	V	NA	mammal
AY924391	Bear Canyon virus	Arenaviridae	Bunyavirales	Bunyavirales	ssRNA(-)	V	NA	mammal
AY924393	Tamiami virus	Arenaviridae	Bunyavirales	Bunyavirales	ssRNA(-)	V	NA	mammal
AY924395	Whitewater Arroyo virus	Arenaviridae	Bunyavirales	Bunyavirales	ssRNA(-)	V	NA	mammal
AY949771	human pegivirus genotype 5	Flaviviridae	Amarillovirales	Amarillovirales	ssRNA(+)	V	NA	mammal
BK005918	La Piedad Michoacán Mexico virus; porcine rubulavirus	Paramyxoviridae	Mononegavirales	Jingchuvirales_Mononegavirales	ssRNA(-)	V	NA	mammal
BK014572	Mexican black-tailed rattlesnake bornavirus	Bornaviridae	Mononegavirales	Jingchuvirales_Mononegavirales	ssRNA(-)	V	NA	reptile
BR001666	anole lyssa-like virus 1	Rhabdoviridae	Mononegavirales	Jingchuvirales_Mononegavirales	ssRNA(-)	V	NA	reptile
BR001752	Tapajós virus	Filoviridae	Mononegavirales	Jingchuvirales_Mononegavirales	ssRNA(-)	V	NA	reptile
D00214	enterovirus E1; bovine enterovirus 1	Picornaviridae	Picornavirales	Picornavirales	ssRNA(+)	V	NA	mammal
D00239	rhinovirus A1B	Picornaviridae	Picornavirales	Picornavirales	ssRNA(+)	V	NA	mammal
D00627	coxsackievirus A9	Picornaviridae	Picornavirales	Picornavirales	ssRNA(+)	V	NA	mammal
D00820	enterovirus D70	Picornaviridae	Picornavirales	Picornavirales	ssRNA(+)	V	NA	mammal
D00944	hepatitis C virus genotype 2a	Flaviviridae	Amarillovirales	Amarillovirales	ssRNA(+)	V	NA	mammal
D10988	hepatitis C virus genotype 2b	Flaviviridae	Amarillovirales	Amarillovirales	ssRNA(+)	V	NA	mammal
D17763	hepatitis C virus genotype 3a	Flaviviridae	Amarillovirales	Amarillovirales	ssRNA(+)	V	NA	mammal
D38527	Japanese flounder nervous necrosis virus	Nodaviridae	Nodamuvirales	NA	ssRNA(+)	V	NA	fish
D63821	hepatitis C virus genotype 3k	Flaviviridae	Amarillovirales	Amarillovirales	ssRNA(+)	V	NA	mammal
D63822	hepatitis C virus genotype 6g	Flaviviridae	Amarillovirales	Amarillovirales	ssRNA(+)	V	NA	mammal
D87713	human pegivirus genotype 3	Flaviviridae	Amarillovirales	Amarillovirales	ssRNA(+)	V	NA	mammal
D90208	hepatitis C virus genotype 1b	Flaviviridae	Amarillovirales	Amarillovirales	ssRNA(+)	V	NA	mammal
DC290659	munia bornavirus 1	Bornaviridae	Mononegavirales	Jingchuvirales_Mononegavirales	ssRNA(-)	V	NA	bird
DQ013304	Newbury-1 virus	Caliciviridae	Picornavirales	Picornavirales	ssRNA(+)	V	NA	mammal
DQ058829	Ehime virus	Caliciviridae	Picornavirales	Picornavirales	ssRNA(+)	V	NA	mammal
DQ092770	enterovirus F1; bovine enterovirus 2	Picornaviridae	Picornavirales	Picornavirales	ssRNA(+)	V	NA	mammal
DQ092786	enterovirus E3	Picornaviridae	Picornavirales	Picornavirales	ssRNA(+)	V	NA	mammal
DQ092792	enterovirus E2	Picornaviridae	Picornavirales	Picornavirales	ssRNA(+)	V	NA	mammal
DQ092794	enterovirus F3	Picornaviridae	Picornavirales	Picornavirales	ssRNA(+)	V	NA	mammal
DQ092795	enterovirus F2	Picornaviridae	Picornavirales	Picornavirales	ssRNA(+)	V	NA	mammal
DQ100461	Beilong virus	Paramyxoviridae	Mononegavirales	Jingchuvirales_Mononegavirales	ssRNA(-)	V	NA	mammal
DQ108383	equine rhinitis B virus 3	Picornaviridae	Picornavirales	Picornavirales	ssRNA(+)	V	NA	mammal
DQ113897	rotavirus H	Sedoreoviridae	Reovirales	Reovirales	(ds)RNA	V	NA	mammal
DQ113898	rotavirus H	Sedoreoviridae	Reovirales	Reovirales	(ds)RNA	V	NA	mammal
DQ113899	rotavirus H	Sedoreoviridae	Reovirales	Reovirales	(ds)RNA	V	NA	mammal
DQ113900	rotavirus H	Sedoreoviridae	Reovirales	Reovirales	(ds)RNA	V	NA	mammal
DQ113901	rotavirus H	Sedoreoviridae	Reovirales	Reovirales	(ds)RNA	V	NA	mammal
DQ113902	rotavirus H	Sedoreoviridae	Reovirales	Reovirales	(ds)RNA	V	NA	mammal
DQ113903	rotavirus H	Sedoreoviridae	Reovirales	Reovirales	(ds)RNA	V	NA	mammal
DQ113904	rotavirus H	Sedoreoviridae	Reovirales	Reovirales	(ds)RNA	V	NA	mammal
DQ113905	rotavirus H	Sedoreoviridae	Reovirales	Reovirales	(ds)RNA	V	NA	mammal
DQ113906	rotavirus H	Sedoreoviridae	Reovirales	Reovirales	(ds)RNA	V	NA	mammal
DQ113907	rotavirus H	Sedoreoviridae	Reovirales	Reovirales	(ds)RNA	V	NA	mammal
DQ217792	Marburg virus	Filoviridae	Mononegavirales	Jingchuvirales_Mononegavirales	ssRNA(-)	V	NA	mammal
DQ226541	avihepatovirus A1; duck hepatitis A virus 1	Picornaviridae	Picornavirales	Picornavirales	ssRNA(+)	V	NA	bird
DQ248057	Peruvian horse sickness virus	Sedoreoviridae	Reovirales	Reovirales	(ds)RNA	V	NA	mammal
DQ248058	Peruvian horse sickness virus	Sedoreoviridae	Reovirales	Reovirales	(ds)RNA	V	NA	mammal
DQ248059	Peruvian horse sickness virus	Sedoreoviridae	Reovirales	Reovirales	(ds)RNA	V	NA	mammal
DQ248060	Peruvian horse sickness virus	Sedoreoviridae	Reovirales	Reovirales	(ds)RNA	V	NA	mammal
DQ248061	Peruvian horse sickness virus	Sedoreoviridae	Reovirales	Reovirales	(ds)RNA	V	NA	mammal
DQ248062	Peruvian horse sickness virus	Sedoreoviridae	Reovirales	Reovirales	(ds)RNA	V	NA	mammal
DQ248063	Peruvian horse sickness virus	Sedoreoviridae	Reovirales	Reovirales	(ds)RNA	V	NA	mammal
DQ248064	Peruvian horse sickness virus	Sedoreoviridae	Reovirales	Reovirales	(ds)RNA	V	NA	mammal
DQ248065	Peruvian horse sickness virus	Sedoreoviridae	Reovirales	Reovirales	(ds)RNA	V	NA	mammal
DQ248066	Peruvian horse sickness virus	Sedoreoviridae	Reovirales	Reovirales	(ds)RNA	V	NA	mammal
DQ256132	duck hepatitis A virus 3	Picornaviridae	Picornavirales	Picornavirales	ssRNA(+)	V	NA	bird
DQ272578	equine rhinitis A virus	Picornaviridae	Picornavirales	Picornavirales	ssRNA(+)	V	NA	mammal
DQ284451	Caño Delgadito virus	Hantaviridae	Bunyavirales	Bunyavirales	ssRNA(-)	V	NA	mammal
DQ285046	Choclo virus	Hantaviridae	Bunyavirales	Bunyavirales	ssRNA(-)	V	NA	mammal
DQ285047	Choclo virus	Hantaviridae	Bunyavirales	Bunyavirales	ssRNA(-)	V	NA	mammal
DQ285566	Caño Delgadito virus	Hantaviridae	Bunyavirales	Bunyavirales	ssRNA(-)	V	NA	mammal
DQ310701	equine torovirus	Tobaniviridae	Nidovirales	Nidovirales	ssRNA(+)	V	NA	mammal
DQ315670	human parechovirus 4	Picornaviridae	Picornavirales	Picornavirales	ssRNA(+)	V	NA	mammal
DQ328876	mobala virus	Arenaviridae	Bunyavirales	Bunyavirales	ssRNA(-)	V	NA	mammal
DQ328877	Ippy virus	Arenaviridae	Bunyavirales	Bunyavirales	ssRNA(-)	V	NA	mammal
DQ328878	Ippy virus	Arenaviridae	Bunyavirales	Bunyavirales	ssRNA(-)	V	NA	mammal
DQ399789	Siniperca chuatsi rhabdovirus	Rhabdoviridae	Mononegavirales	Jingchuvirales_Mononegavirales	ssRNA(-)	V	NA	fish
DQ447649	Ravn virus	Filoviridae	Mononegavirales	Jingchuvirales_Mononegavirales	ssRNA(-)	V	NA	mammal
DQ473485	rhinovirus B3	Picornaviridae	Picornavirales	Picornavirales	ssRNA(+)	V	NA	mammal
DQ473486	rhinovirus B6	Picornaviridae	Picornavirales	Picornavirales	ssRNA(+)	V	NA	mammal
DQ473487	rhinovirus B35	Picornaviridae	Picornavirales	Picornavirales	ssRNA(+)	V	NA	mammal
DQ473488	rhinovirus B48	Picornaviridae	Picornavirales	Picornavirales	ssRNA(+)	V	NA	mammal
DQ473489	rhinovirus B70	Picornaviridae	Picornavirales	Picornavirales	ssRNA(+)	V	NA	mammal
DQ473490	rhinovirus B4	Picornaviridae	Picornavirales	Picornavirales	ssRNA(+)	V	NA	mammal
DQ473491	rhinovirus A41	Picornaviridae	Picornavirales	Picornavirales	ssRNA(+)	V	NA	mammal
DQ473492	rhinovirus A73	Picornaviridae	Picornavirales	Picornavirales	ssRNA(+)	V	NA	mammal
DQ473493	rhinovirus A15	Picornaviridae	Picornavirales	Picornavirales	ssRNA(+)	V	NA	mammal
DQ473494	rhinovirus A74	Picornaviridae	Picornavirales	Picornavirales	ssRNA(+)	V	NA	mammal
DQ473495	rhinovirus A38	Picornaviridae	Picornavirales	Picornavirales	ssRNA(+)	V	NA	mammal
DQ473496	rhinovirus A49	Picornaviridae	Picornavirales	Picornavirales	ssRNA(+)	V	NA	mammal
DQ473497	rhinovirus A23	Picornaviridae	Picornavirales	Picornavirales	ssRNA(+)	V	NA	mammal
DQ473498	rhinovirus A10	Picornaviridae	Picornavirales	Picornavirales	ssRNA(+)	V	NA	mammal
DQ473500	rhinovirus A59	Picornaviridae	Picornavirales	Picornavirales	ssRNA(+)	V	NA	mammal
DQ473501	rhinovirus A34	Picornaviridae	Picornavirales	Picornavirales	ssRNA(+)	V	NA	mammal
DQ473502	rhinovirus A76	Picornaviridae	Picornavirales	Picornavirales	ssRNA(+)	V	NA	mammal
DQ473503	rhinovirus A7	Picornaviridae	Picornavirales	Picornavirales	ssRNA(+)	V	NA	mammal
DQ473504	rhinovirus A88	Picornaviridae	Picornavirales	Picornavirales	ssRNA(+)	V	NA	mammal
DQ473505	rhinovirus A36	Picornaviridae	Picornavirales	Picornavirales	ssRNA(+)	V	NA	mammal
DQ473506	rhinovirus A46	Picornaviridae	Picornavirales	Picornavirales	ssRNA(+)	V	NA	mammal
DQ473507	rhinovirus A53	Picornaviridae	Picornavirales	Picornavirales	ssRNA(+)	V	NA	mammal
DQ473508	rhinovirus A28	Picornaviridae	Picornavirales	Picornavirales	ssRNA(+)	V	NA	mammal
DQ473509	rhinovirus A82	Picornaviridae	Picornavirales	Picornavirales	ssRNA(+)	V	NA	mammal
DQ473510	rhinovirus A75	Picornaviridae	Picornavirales	Picornavirales	ssRNA(+)	V	NA	mammal
DQ473511	rhinovirus A55	Picornaviridae	Picornavirales	Picornavirales	ssRNA(+)	V	NA	mammal
DQ473512	rhinovirus A30	Picornaviridae	Picornavirales	Picornavirales	ssRNA(+)	V	NA	mammal
DQ533483	foot-and-mouth disease virus Asia1	Picornaviridae	Picornavirales	Picornavirales	ssRNA(+)	V	NA	mammal
DQ641257	senecavirus A1; Seneca Valley virus	Picornaviridae	Picornavirales	Picornavirales	ssRNA(+)	V	NA	mammal
DQ648858	scotophilus bat coronavirus 512	Coronaviridae	Nidovirales	Nidovirales	ssRNA(+)	V	NA	mammal
DQ825770	Thottapalayam virus	Hantaviridae	Bunyavirales	Bunyavirales	ssRNA(-)	V	NA	mammal
DQ825771	Thottapalayam virus	Hantaviridae	Bunyavirales	Bunyavirales	ssRNA(-)	V	NA	mammal
DQ838599	rotavirus A	Sedoreoviridae	Reovirales	Reovirales	(ds)RNA	V	NA	mammal
DQ838610	rotavirus A	Sedoreoviridae	Reovirales	Reovirales	(ds)RNA	V	NA	mammal
DQ838615	rotavirus A	Sedoreoviridae	Reovirales	Reovirales	(ds)RNA	V	NA	mammal
DQ838620	rotavirus A	Sedoreoviridae	Reovirales	Reovirales	(ds)RNA	V	NA	mammal
DQ838625	rotavirus A	Sedoreoviridae	Reovirales	Reovirales	(ds)RNA	V	NA	mammal
DQ838630	rotavirus A	Sedoreoviridae	Reovirales	Reovirales	(ds)RNA	V	NA	mammal
DQ838635	rotavirus A	Sedoreoviridae	Reovirales	Reovirales	(ds)RNA	V	NA	mammal
DQ838640	rotavirus A	Sedoreoviridae	Reovirales	Reovirales	(ds)RNA	V	NA	mammal
DQ838645	rotavirus A	Sedoreoviridae	Reovirales	Reovirales	(ds)RNA	V	NA	mammal
DQ838650	rotavirus A	Sedoreoviridae	Reovirales	Reovirales	(ds)RNA	V	NA	mammal
DQ841262	rotavirus A	Sedoreoviridae	Reovirales	Reovirales	(ds)RNA	V	NA	mammal
DQ875932	rhinovirus C7	Picornaviridae	Picornavirales	Picornavirales	ssRNA(+)	V	NA	mammal
DQ898157	white bream virus	Tobaniviridae	Nidovirales	Nidovirales	ssRNA(+)	V	NA	fish
DQ902712	enterovirus B84	Picornaviridae	Picornavirales	Picornavirales	ssRNA(+)	V	NA	mammal
DQ902713	enterovirus B100	Picornaviridae	Picornavirales	Picornavirales	ssRNA(+)	V	NA	mammal
DQ916376	enterovirus D94	Picornaviridae	Picornavirales	Picornavirales	ssRNA(+)	V	NA	mammal
EF015886	enterovirus C96	Picornaviridae	Picornavirales	Picornavirales	ssRNA(+)	V	NA	mammal
EF026081	coxsackievirus A24	Picornaviridae	Picornavirales	Picornavirales	ssRNA(+)	V	NA	mammal
EF065505	tylonycteris bat coronavirus HKU4	Coronaviridae	Nidovirales	Nidovirales	ssRNA(+)	V	NA	mammal
EF065509	pipistrellus bat coronavirus HKU5	Coronaviridae	Nidovirales	Nidovirales	ssRNA(+)	V	NA	mammal
EF065513	rousettus bat coronavirus HKU9	Coronaviridae	Nidovirales	Nidovirales	ssRNA(+)	V	NA	mammal
EF067924	duck hepatitis A virus 2	Picornaviridae	Picornavirales	Picornavirales	ssRNA(+)	V	NA	bird
EF077279	rhinovirus C1	Picornaviridae	Picornavirales	Picornavirales	ssRNA(+)	V	NA	mammal
EF077280	rhinovirus C2	Picornaviridae	Picornavirales	Picornavirales	ssRNA(+)	V	NA	mammal
EF077630	swine hepatitis E virus genotype 4a	Hepeviridae	Hepelivirales	Hepelivirales	ssRNA(+)	V	NA	mammal
EF095490	Mapuera virus	Paramyxoviridae	Mononegavirales	Jingchuvirales_Mononegavirales	ssRNA(-)	V	NA	mammal
EF100713	porcine pestivirus	Flaviviridae	Amarillovirales	Amarillovirales	ssRNA(+)	V	NA	mammal
EF108306	hepatitis C virus genotype 7a	Flaviviridae	Amarillovirales	Amarillovirales	ssRNA(+)	V	NA	mammal
EF155421	rhinovirus A102	Picornaviridae	Picornavirales	Picornavirales	ssRNA(+)	V	NA	mammal
EF157976	European bat lyssavirus 1	Rhabdoviridae	Mononegavirales	Jingchuvirales_Mononegavirales	ssRNA(-)	V	NA	mammal
EF157977	European bat lyssavirus 2	Rhabdoviridae	Mononegavirales	Jingchuvirales_Mononegavirales	ssRNA(-)	V	NA	mammal
EF165067	cardiovirus D1; Saffold virus 1	Picornaviridae	Picornavirales	Picornavirales	ssRNA(+)	V	NA	mammal
EF173414	rhinovirus A11	Picornaviridae	Picornavirales	Picornavirales	ssRNA(+)	V	NA	mammal
EF173415	rhinovirus A12	Picornaviridae	Picornavirales	Picornavirales	ssRNA(+)	V	NA	mammal
EF173416	rhinovirus A24	Picornaviridae	Picornavirales	Picornavirales	ssRNA(+)	V	NA	mammal
EF173417	rhinovirus A64	Picornaviridae	Picornavirales	Picornavirales	ssRNA(+)	V	NA	mammal
EF173418	rhinovirus A78	Picornaviridae	Picornavirales	Picornavirales	ssRNA(+)	V	NA	mammal
EF173419	rhinovirus A94	Picornaviridae	Picornavirales	Picornavirales	ssRNA(+)	V	NA	mammal
EF173420	rhinovirus B17	Picornaviridae	Picornavirales	Picornavirales	ssRNA(+)	V	NA	mammal
EF173423	rhinovirus B37	Picornaviridae	Picornavirales	Picornavirales	ssRNA(+)	V	NA	mammal
EF173425	rhinovirus B93	Picornaviridae	Picornavirales	Picornavirales	ssRNA(+)	V	NA	mammal
EF186077	rhinovirus C3	Picornaviridae	Picornavirales	Picornavirales	ssRNA(+)	V	NA	mammal
EF203064	rhinolophus bat coronavirus HKU2	Coronaviridae	Nidovirales	Nidovirales	ssRNA(+)	V	NA	mammal
EF206691	avian hepatitis E virus	Hepeviridae	Hepelivirales	Hepelivirales	ssRNA(+)	V	NA	bird
EF433468	Atlantic cod nervous necrosis virus	Nodaviridae	Nodamuvirales	NA	ssRNA(+)	V	NA	fish
EF433472	Atlantic cod nervous necrosis virus	Nodaviridae	Nodamuvirales	NA	ssRNA(+)	V	NA	fish
EF543524	Cao Bang virus	Hantaviridae	Bunyavirales	Bunyavirales	ssRNA(-)	V	NA	mammal
EF543525	Cao Bang virus	Hantaviridae	Bunyavirales	Bunyavirales	ssRNA(-)	V	NA	mammal
EF543526	Cao Bang virus	Hantaviridae	Bunyavirales	Bunyavirales	ssRNA(-)	V	NA	mammal
EF555644	enterovirus C99	Picornaviridae	Picornavirales	Picornavirales	ssRNA(+)	V	NA	mammal
EF555645	enterovirus C102	Picornaviridae	Picornavirales	Picornavirales	ssRNA(+)	V	NA	mammal
EF569970	avian paramyxovirus 6	Paramyxoviridae	Mononegavirales	Jingchuvirales_Mononegavirales	ssRNA(-)	V	NA	bird
EF582385	rhinovirus C4	Picornaviridae	Picornavirales	Picornavirales	ssRNA(+)	V	NA	mammal
EF582386	rhinovirus C5	Picornaviridae	Picornavirales	Picornavirales	ssRNA(+)	V	NA	mammal
EF582387	rhinovirus C6	Picornaviridae	Picornavirales	Picornavirales	ssRNA(+)	V	NA	mammal
EF589098	American grass carp reovirus; aquareovirus G	Spinareoviridae	Reovirales	Reovirales	(ds)RNA	V	NA	fish
EF589099	American grass carp reovirus; aquareovirus G	Spinareoviridae	Reovirales	Reovirales	(ds)RNA	V	NA	fish
EF589100	American grass carp reovirus; aquareovirus G	Spinareoviridae	Reovirales	Reovirales	(ds)RNA	V	NA	fish
EF589101	American grass carp reovirus; aquareovirus G	Spinareoviridae	Reovirales	Reovirales	(ds)RNA	V	NA	fish
EF589102	American grass carp reovirus; aquareovirus G	Spinareoviridae	Reovirales	Reovirales	(ds)RNA	V	NA	fish
EF589103	American grass carp reovirus; aquareovirus G	Spinareoviridae	Reovirales	Reovirales	(ds)RNA	V	NA	fish
EF589104	American grass carp reovirus; aquareovirus G	Spinareoviridae	Reovirales	Reovirales	(ds)RNA	V	NA	fish
EF589105	American grass carp reovirus; aquareovirus G	Spinareoviridae	Reovirales	Reovirales	(ds)RNA	V	NA	fish
EF589106	American grass carp reovirus; aquareovirus G	Spinareoviridae	Reovirales	Reovirales	(ds)RNA	V	NA	fish
EF589107	American grass carp reovirus; aquareovirus G	Spinareoviridae	Reovirales	Reovirales	(ds)RNA	V	NA	fish
EF589108	American grass carp reovirus; aquareovirus G	Spinareoviridae	Reovirales	Reovirales	(ds)RNA	V	NA	fish
EF591371	Lates calcarifer encephalitis virus	Nodaviridae	Nodamuvirales	NA	ssRNA(+)	V	NA	fish
EF614258	West Caucasian bat virus	Rhabdoviridae	Mononegavirales	Jingchuvirales_Mononegavirales	ssRNA(-)	V	NA	mammal
EF614259	Aravan virus	Rhabdoviridae	Mononegavirales	Jingchuvirales_Mononegavirales	ssRNA(-)	V	NA	mammal
EF614260	Irkut virus	Rhabdoviridae	Mononegavirales	Jingchuvirales_Mononegavirales	ssRNA(-)	V	NA	mammal
EF614261	Khujand virus	Rhabdoviridae	Mononegavirales	Jingchuvirales_Mononegavirales	ssRNA(-)	V	NA	mammal
EF619034	Tonto Creek virus	Arenaviridae	Bunyavirales	Bunyavirales	ssRNA(-)	V	NA	mammal
EF619035	Big Brushy Tank virus	Arenaviridae	Bunyavirales	Bunyavirales	ssRNA(-)	V	NA	mammal
EF646763	Prospect Hill virus	Hantaviridae	Bunyavirales	Bunyavirales	ssRNA(-)	V	NA	mammal
EF667344	enterovirus A92	Picornaviridae	Picornavirales	Picornavirales	ssRNA(+)	V	NA	mammal
EU072480	Fusong virus	Hantaviridae	Bunyavirales	Bunyavirales	ssRNA(-)	V	NA	mammal
EU072488	Fusong virus	Hantaviridae	Bunyavirales	Bunyavirales	ssRNA(-)	V	NA	mammal
EU111742	beluga whale coronavirus	Coronaviridae	Nidovirales	Nidovirales	ssRNA(+)	V	NA	mammal
EU123328	Skinner Tank virus	Arenaviridae	Bunyavirales	Bunyavirales	ssRNA(-)	V	NA	mammal
EU142040	aquamavirus A1; seal picornavirus	Picornaviridae	Picornavirales	Picornavirales	ssRNA(+)	V	NA	mammal
EU156171	Atlantic salmon paramyxovirus	Paramyxoviridae	Mononegavirales	Jingchuvirales_Mononegavirales	ssRNA(-)	V	NA	fish
EU189200	psittacine orthoreovirus	Spinareoviridae	Reovirales	Reovirales	(ds)RNA	V	NA	bird
EU189201	psittacine orthoreovirus	Spinareoviridae	Reovirales	Reovirales	(ds)RNA	V	NA	bird
EU189202	psittacine orthoreovirus	Spinareoviridae	Reovirales	Reovirales	(ds)RNA	V	NA	bird
EU236148	tiger puffer nervous necrosis virus	Nodaviridae	Nodamuvirales	NA	ssRNA(+)	V	NA	fish
EU236149	tiger puffer nervous necrosis virus	Nodaviridae	Nodamuvirales	NA	ssRNA(+)	V	NA	fish
EU236594	bovine rhinitis B virus 1	Picornaviridae	Picornavirales	Picornavirales	ssRNA(+)	V	NA	mammal
EU252582	psittacine orthoreovirus	Spinareoviridae	Reovirales	Reovirales	(ds)RNA	V	NA	bird
EU260463	Chapare virus	Arenaviridae	Bunyavirales	Bunyavirales	ssRNA(-)	V	NA	mammal
EU260464	Chapare virus	Arenaviridae	Bunyavirales	Bunyavirales	ssRNA(-)	V	NA	mammal
EU293108	Lagos bat virus	Rhabdoviridae	Mononegavirales	Jingchuvirales_Mononegavirales	ssRNA(-)	V	NA	mammal
EU293119	Duvenhage virus	Rhabdoviridae	Mononegavirales	Jingchuvirales_Mononegavirales	ssRNA(-)	V	NA	mammal
EU326526	human parainfluenza virus 3	Paramyxoviridae	Mononegavirales	Jingchuvirales_Mononegavirales	ssRNA(-)	V	NA	mammal
EU338414	avian paramyxovirus 2	Paramyxoviridae	Mononegavirales	Jingchuvirales_Mononegavirales	ssRNA(-)	V	NA	bird
EU376394	Saffold virus 2	Picornaviridae	Picornavirales	Picornavirales	ssRNA(+)	V	NA	mammal
EU391643	Tulane virus	Caliciviridae	Picornavirales	Picornavirales	ssRNA(+)	V	NA	mammal
EU420138	miniopterus bat coronavirus 1	Coronaviridae	Nidovirales	Nidovirales	ssRNA(+)	V	NA	mammal
EU420139	miniopterus bat coronavirus HKU8	Coronaviridae	Nidovirales	Nidovirales	ssRNA(+)	V	NA	mammal
EU490415	rotavirus B	Sedoreoviridae	Reovirales	Reovirales	(ds)RNA	V	NA	mammal
EU490418	rotavirus B	Sedoreoviridae	Reovirales	Reovirales	(ds)RNA	V	NA	mammal
EU556224	human parechovirus 7	Picornaviridae	Picornavirales	Picornavirales	ssRNA(+)	V	NA	mammal
EU627611	Flexal virus	Arenaviridae	Bunyavirales	Bunyavirales	ssRNA(-)	V	NA	mammal
EU627612	Latino virus	Arenaviridae	Bunyavirales	Bunyavirales	ssRNA(-)	V	NA	mammal
EU627613	Paraná virus	Arenaviridae	Bunyavirales	Bunyavirales	ssRNA(-)	V	NA	mammal
EU716175	human parechovirus 8	Picornaviridae	Picornavirales	Picornavirales	ssRNA(+)	V	NA	mammal
EU723237	cardiovirus B2; Vilyuisk human encephalomyelitis virus	Picornaviridae	Picornavirales	Picornavirales	ssRNA(+)	V	NA	mammal
EU781967	parrot bornavirus 2	Bornaviridae	Mononegavirales	Jingchuvirales_Mononegavirales	ssRNA(-)	V	NA	bird
EU782025	avian paramyxovirus 3	Paramyxoviridae	Mononegavirales	Jingchuvirales_Mononegavirales	ssRNA(-)	V	NA	bird
EU787450	aichivirus C1; porcine kobuvirus	Picornaviridae	Picornavirales	Picornavirales	ssRNA(+)	V	NA	mammal
EU788002	Maporal virus	Hantaviridae	Bunyavirales	Bunyavirales	ssRNA(-)	V	NA	mammal
EU789367	simian sapelovirus 2	Picornaviridae	Picornavirales	Picornavirales	ssRNA(+)	V	NA	mammal
EU826137	barfin flounder nervous necrosis virus	Nodaviridae	Nodamuvirales	NA	ssRNA(+)	V	NA	fish
EU826138	barfin flounder nervous necrosis virus	Nodaviridae	Nodamuvirales	NA	ssRNA(+)	V	NA	fish
EU840728	rhinovirus C19	Picornaviridae	Picornavirales	Picornavirales	ssRNA(+)	V	NA	mammal
EU840733	enterovirus C104	Picornaviridae	Picornavirales	Picornavirales	ssRNA(+)	V	NA	mammal
EU840952	rhinovirus C11	Picornaviridae	Picornavirales	Picornavirales	ssRNA(+)	V	NA	mammal
EU847144	mamastrovirus 14	Astroviridae	Stellavirales	Stellavirales	ssRNA(+)	V	NA	mammal
EU847145	mamastrovirus 16	Astroviridae	Stellavirales	Stellavirales	ssRNA(+)	V	NA	mammal
EU847155	mamastrovirus 18	Astroviridae	Stellavirales	Stellavirales	ssRNA(+)	V	NA	mammal
EU854568	Ljunganvirus 4	Picornaviridae	Picornavirales	Picornavirales	ssRNA(+)	V	NA	mammal
EU877976	avian paramyxovirus 4	Paramyxoviridae	Mononegavirales	Jingchuvirales_Mononegavirales	ssRNA(-)	V	NA	bird
EU910942	avian paramyxovirus 9	Paramyxoviridae	Mononegavirales	Jingchuvirales_Mononegavirales	ssRNA(-)	V	NA	bird
EU914103	Morogoro virus	Arenaviridae	Bunyavirales	Bunyavirales	ssRNA(-)	V	NA	mammal
EU914104	Morogoro virus	Arenaviridae	Bunyavirales	Bunyavirales	ssRNA(-)	V	NA	mammal
EU929072	Asama virus	Hantaviridae	Bunyavirales	Bunyavirales	ssRNA(-)	V	NA	mammal
EU929075	Asama virus	Hantaviridae	Bunyavirales	Bunyavirales	ssRNA(-)	V	NA	mammal
EU938659	Skinner Tank virus	Arenaviridae	Bunyavirales	Bunyavirales	ssRNA(-)	V	NA	mammal
EU938663	Tonto Creek virus	Arenaviridae	Bunyavirales	Bunyavirales	ssRNA(-)	V	NA	mammal
EU938665	Big Brushy Tank virus	Arenaviridae	Bunyavirales	Bunyavirales	ssRNA(-)	V	NA	mammal
FJ007373	enterovirus J103	Picornaviridae	Picornavirales	Picornavirales	ssRNA(+)	V	NA	mammal
FJ040215	HoBi-like pestivirus	Flaviviridae	Amarillovirales	Amarillovirales	ssRNA(+)	V	NA	mammal
FJ168778	human metapneumovirus	Pneumoviridae	Mononegavirales	Jingchuvirales_Mononegavirales	ssRNA(-)	V	NA	mammal
FJ168779	human metapneumovirus	Pneumoviridae	Mononegavirales	Jingchuvirales_Mononegavirales	ssRNA(-)	V	NA	mammal
FJ169440	parrot bornavirus 3	Bornaviridae	Mononegavirales	Jingchuvirales_Mononegavirales	ssRNA(-)	V	NA	bird
FJ183384	equine encephalosis virus	Sedoreoviridae	Reovirales	Reovirales	(ds)RNA	V	NA	mammal
FJ183385	equine encephalosis virus	Sedoreoviridae	Reovirales	Reovirales	(ds)RNA	V	NA	mammal
FJ183386	equine encephalosis virus	Sedoreoviridae	Reovirales	Reovirales	(ds)RNA	V	NA	mammal
FJ183387	equine encephalosis virus	Sedoreoviridae	Reovirales	Reovirales	(ds)RNA	V	NA	mammal
FJ183388	equine encephalosis virus	Sedoreoviridae	Reovirales	Reovirales	(ds)RNA	V	NA	mammal
FJ183389	equine encephalosis virus	Sedoreoviridae	Reovirales	Reovirales	(ds)RNA	V	NA	mammal
FJ183390	equine encephalosis virus	Sedoreoviridae	Reovirales	Reovirales	(ds)RNA	V	NA	mammal
FJ183391	equine encephalosis virus	Sedoreoviridae	Reovirales	Reovirales	(ds)RNA	V	NA	mammal
FJ183392	equine encephalosis virus	Sedoreoviridae	Reovirales	Reovirales	(ds)RNA	V	NA	mammal
FJ183393	equine encephalosis virus	Sedoreoviridae	Reovirales	Reovirales	(ds)RNA	V	NA	mammal
FJ215863	avian paramyxovirus 8	Paramyxoviridae	Mononegavirales	Jingchuvirales_Mononegavirales	ssRNA(-)	V	NA	bird
FJ217161	Bundibugyo virus	Filoviridae	Mononegavirales	Jingchuvirales_Mononegavirales	ssRNA(-)	V	NA	mammal
FJ217162	Taï Forest virus	Filoviridae	Mononegavirales	Jingchuvirales_Mononegavirales	ssRNA(-)	V	NA	mammal
FJ222451	mamastrovirus 6	Astroviridae	Stellavirales	Stellavirales	ssRNA(+)	V	NA	mammal
FJ231524	avian paramyxovirus 7	Paramyxoviridae	Mononegavirales	Jingchuvirales_Mononegavirales	ssRNA(-)	V	NA	bird
FJ355928	St-Valérien calicivirus	Caliciviridae	Picornavirales	Picornavirales	ssRNA(+)	V	NA	mammal
FJ362497	Nariva virus	Paramyxoviridae	Mononegavirales	Jingchuvirales_Mononegavirales	ssRNA(-)	V	NA	mammal
FJ373179	human parechovirus 14	Picornaviridae	Picornavirales	Picornavirales	ssRNA(+)	V	NA	mammal
FJ376619	bulbul coronavirus HKU11	Coronaviridae	Nidovirales	Nidovirales	ssRNA(+)	V	NA	bird
FJ376622	munia coronavirus HKU13	Coronaviridae	Nidovirales	Nidovirales	ssRNA(+)	V	NA	bird
FJ438902	cosavirus A1	Picornaviridae	Picornavirales	Picornavirales	ssRNA(+)	V	NA	mammal
FJ438903	cosavirus A2	Picornaviridae	Picornavirales	Picornavirales	ssRNA(+)	V	NA	mammal
FJ438904	cosavirus A3	Picornaviridae	Picornavirales	Picornavirales	ssRNA(+)	V	NA	mammal
FJ438905	cosavirus A4	Picornaviridae	Picornavirales	Picornavirales	ssRNA(+)	V	NA	mammal
FJ438906	cosavirus A4	Picornaviridae	Picornavirales	Picornavirales	ssRNA(+)	V	NA	mammal
FJ438907	cosavirus B1	Picornaviridae	Picornavirales	Picornavirales	ssRNA(+)	V	NA	mammal
FJ438908	cosavirus D1	Picornaviridae	Picornavirales	Picornavirales	ssRNA(+)	V	NA	mammal
FJ445111	rhinovirus A1	Picornaviridae	Picornavirales	Picornavirales	ssRNA(+)	V	NA	mammal
FJ445112	rhinovirus B5	Picornaviridae	Picornavirales	Picornavirales	ssRNA(+)	V	NA	mammal
FJ445113	rhinovirus A8	Picornaviridae	Picornavirales	Picornavirales	ssRNA(+)	V	NA	mammal
FJ445116	rhinovirus A13	Picornaviridae	Picornavirales	Picornavirales	ssRNA(+)	V	NA	mammal
FJ445118	rhinovirus A18	Picornaviridae	Picornavirales	Picornavirales	ssRNA(+)	V	NA	mammal
FJ445119	rhinovirus A19	Picornaviridae	Picornavirales	Picornavirales	ssRNA(+)	V	NA	mammal
FJ445120	rhinovirus A20	Picornaviridae	Picornavirales	Picornavirales	ssRNA(+)	V	NA	mammal
FJ445121	rhinovirus A21	Picornaviridae	Picornavirales	Picornavirales	ssRNA(+)	V	NA	mammal
FJ445122	rhinovirus A22	Picornaviridae	Picornavirales	Picornavirales	ssRNA(+)	V	NA	mammal
FJ445123	rhinovirus A25	Picornaviridae	Picornavirales	Picornavirales	ssRNA(+)	V	NA	mammal
FJ445124	rhinovirus B26	Picornaviridae	Picornavirales	Picornavirales	ssRNA(+)	V	NA	mammal
FJ445125	rhinovirus A29	Picornaviridae	Picornavirales	Picornavirales	ssRNA(+)	V	NA	mammal
FJ445126	rhinovirus A31	Picornaviridae	Picornavirales	Picornavirales	ssRNA(+)	V	NA	mammal
FJ445127	rhinovirus A32	Picornaviridae	Picornavirales	Picornavirales	ssRNA(+)	V	NA	mammal
FJ445128	rhinovirus A33	Picornaviridae	Picornavirales	Picornavirales	ssRNA(+)	V	NA	mammal
FJ445129	rhinovirus A40	Picornaviridae	Picornavirales	Picornavirales	ssRNA(+)	V	NA	mammal
FJ445130	rhinovirus B42	Picornaviridae	Picornavirales	Picornavirales	ssRNA(+)	V	NA	mammal
FJ445131	rhinovirus A43	Picornaviridae	Picornavirales	Picornavirales	ssRNA(+)	V	NA	mammal
FJ445132	rhinovirus A45	Picornaviridae	Picornavirales	Picornavirales	ssRNA(+)	V	NA	mammal
FJ445133	rhinovirus A47	Picornaviridae	Picornavirales	Picornavirales	ssRNA(+)	V	NA	mammal
FJ445135	rhinovirus A50	Picornaviridae	Picornavirales	Picornavirales	ssRNA(+)	V	NA	mammal
FJ445136	rhinovirus A51	Picornaviridae	Picornavirales	Picornavirales	ssRNA(+)	V	NA	mammal
FJ445137	rhinovirus B104	Picornaviridae	Picornavirales	Picornavirales	ssRNA(+)	V	NA	mammal
FJ445138	rhinovirus A54	Picornaviridae	Picornavirales	Picornavirales	ssRNA(+)	V	NA	mammal
FJ445140	rhinovirus A56	Picornaviridae	Picornavirales	Picornavirales	ssRNA(+)	V	NA	mammal
FJ445141	rhinovirus A57	Picornaviridae	Picornavirales	Picornavirales	ssRNA(+)	V	NA	mammal
FJ445142	rhinovirus A58	Picornaviridae	Picornavirales	Picornavirales	ssRNA(+)	V	NA	mammal
FJ445143	rhinovirus A60	Picornaviridae	Picornavirales	Picornavirales	ssRNA(+)	V	NA	mammal
FJ445144	rhinovirus A61	Picornaviridae	Picornavirales	Picornavirales	ssRNA(+)	V	NA	mammal
FJ445145	rhinovirus A62	Picornaviridae	Picornavirales	Picornavirales	ssRNA(+)	V	NA	mammal
FJ445146	rhinovirus A63	Picornaviridae	Picornavirales	Picornavirales	ssRNA(+)	V	NA	mammal
FJ445147	rhinovirus A65	Picornaviridae	Picornavirales	Picornavirales	ssRNA(+)	V	NA	mammal
FJ445148	rhinovirus A66	Picornaviridae	Picornavirales	Picornavirales	ssRNA(+)	V	NA	mammal
FJ445149	rhinovirus A67	Picornaviridae	Picornavirales	Picornavirales	ssRNA(+)	V	NA	mammal
FJ445150	rhinovirus A68	Picornaviridae	Picornavirales	Picornavirales	ssRNA(+)	V	NA	mammal
FJ445151	rhinovirus B69	Picornaviridae	Picornavirales	Picornavirales	ssRNA(+)	V	NA	mammal
FJ445152	rhinovirus A71	Picornaviridae	Picornavirales	Picornavirales	ssRNA(+)	V	NA	mammal
FJ445153	rhinovirus B72	Picornaviridae	Picornavirales	Picornavirales	ssRNA(+)	V	NA	mammal
FJ445154	rhinovirus A77	Picornaviridae	Picornavirales	Picornavirales	ssRNA(+)	V	NA	mammal
FJ445155	rhinovirus B79	Picornaviridae	Picornavirales	Picornavirales	ssRNA(+)	V	NA	mammal
FJ445156	rhinovirus A80	Picornaviridae	Picornavirales	Picornavirales	ssRNA(+)	V	NA	mammal
FJ445157	rhinovirus A81	Picornaviridae	Picornavirales	Picornavirales	ssRNA(+)	V	NA	mammal
FJ445161	rhinovirus B83	Picornaviridae	Picornavirales	Picornavirales	ssRNA(+)	V	NA	mammal
FJ445162	rhinovirus B84	Picornaviridae	Picornavirales	Picornavirales	ssRNA(+)	V	NA	mammal
FJ445163	rhinovirus A85	Picornaviridae	Picornavirales	Picornavirales	ssRNA(+)	V	NA	mammal
FJ445164	rhinovirus B86	Picornaviridae	Picornavirales	Picornavirales	ssRNA(+)	V	NA	mammal
FJ445167	rhinovirus A90	Picornaviridae	Picornavirales	Picornavirales	ssRNA(+)	V	NA	mammal
FJ445168	rhinovirus B91	Picornaviridae	Picornavirales	Picornavirales	ssRNA(+)	V	NA	mammal
FJ445169	rhinovirus B92	Picornaviridae	Picornavirales	Picornavirales	ssRNA(+)	V	NA	mammal
FJ445171	rhinovirus A96	Picornaviridae	Picornavirales	Picornavirales	ssRNA(+)	V	NA	mammal
FJ445172	rhinovirus B97	Picornaviridae	Picornavirales	Picornavirales	ssRNA(+)	V	NA	mammal
FJ445174	rhinovirus B99	Picornaviridae	Picornavirales	Picornavirales	ssRNA(+)	V	NA	mammal
FJ445175	rhinovirus A100	Picornaviridae	Picornavirales	Picornavirales	ssRNA(+)	V	NA	mammal
FJ445177	rhinovirus A9	Picornaviridae	Picornavirales	Picornavirales	ssRNA(+)	V	NA	mammal
FJ445186	rhinovirus B27	Picornaviridae	Picornavirales	Picornavirales	ssRNA(+)	V	NA	mammal
FJ445188	rhinovirus B52	Picornaviridae	Picornavirales	Picornavirales	ssRNA(+)	V	NA	mammal
FJ463615	Saffold virus 5	Picornaviridae	Picornavirales	Picornavirales	ssRNA(+)	V	NA	mammal
FJ463617	Saffold virus 6	Picornaviridae	Picornavirales	Picornavirales	ssRNA(+)	V	NA	mammal
FJ527854	bovine viral diarrhea virus 2	Flaviviridae	Amarillovirales	Amarillovirales	ssRNA(+)	V	NA	mammal
FJ539166	Oxbow virus	Hantaviridae	Bunyavirales	Bunyavirales	ssRNA(-)	V	NA	mammal
FJ539167	Oxbow virus	Hantaviridae	Bunyavirales	Bunyavirales	ssRNA(-)	V	NA	mammal
FJ555055	cosavirus E1	Picornaviridae	Picornavirales	Picornavirales	ssRNA(+)	V	NA	mammal
FJ571065	mamastrovirus 19	Astroviridae	Stellavirales	Stellavirales	ssRNA(+)	V	NA	mammal
FJ571066	mamastrovirus 15	Astroviridae	Stellavirales	Stellavirales	ssRNA(+)	V	NA	mammal
FJ571067	mamastrovirus 12	Astroviridae	Stellavirales	Stellavirales	ssRNA(+)	V	NA	mammal
FJ571074	mamastrovirus 17	Astroviridae	Stellavirales	Stellavirales	ssRNA(+)	V	NA	mammal
FJ593497	Oxbow virus	Hantaviridae	Bunyavirales	Bunyavirales	ssRNA(-)	V	NA	mammal
FJ692500	dog norovirus	Caliciviridae	Picornavirales	Picornavirales	ssRNA(+)	V	NA	mammal
FJ748760	Japanese flounder nervous necrosis virus	Nodaviridae	Nodamuvirales	NA	ssRNA(+)	V	NA	fish
FJ803911	Solea senegalensis nervous necrosis virus	Nodaviridae	Nodamuvirales	NA	ssRNA(+)	V	NA	fish
FJ803923	Solea senegalensis nervous necrosis virus	Nodaviridae	Nodamuvirales	NA	ssRNA(+)	V	NA	fish
FJ872827	pike fry rhabdovirus	Rhabdoviridae	Mononegavirales	Jingchuvirales_Mononegavirales	ssRNA(-)	V	NA	fish
FJ890351	mamastrovirus 11	Astroviridae	Stellavirales	Stellavirales	ssRNA(+)	V	NA	mammal
FJ890352	mamastrovirus 4	Astroviridae	Stellavirales	Stellavirales	ssRNA(+)	V	NA	mammal
FJ890355	mamastrovirus 7	Astroviridae	Stellavirales	Stellavirales	ssRNA(+)	V	NA	mammal
FJ952384	Lujo virus	Arenaviridae	Bunyavirales	Bunyavirales	ssRNA(-)	V	NA	mammal
FJ952385	Lujo virus	Arenaviridae	Bunyavirales	Bunyavirales	ssRNA(-)	V	NA	mammal
FJ973620	mamastrovirus 9	Astroviridae	Stellavirales	Stellavirales	ssRNA(+)	V	NA	mammal
FM213330	mamastrovirus 5	Astroviridae	Stellavirales	Stellavirales	ssRNA(+)	V	NA	mammal
FN557213	eel virus European X	Rhabdoviridae	Mononegavirales	Jingchuvirales_Mononegavirales	ssRNA(-)	V	NA	fish
FR694191	avian orthoreovirus chicken isolate	Spinareoviridae	Reovirales	Reovirales	(ds)RNA	V	NA	bird
FR694192	avian orthoreovirus chicken isolate	Spinareoviridae	Reovirales	Reovirales	(ds)RNA	V	NA	bird
FR694193	avian orthoreovirus chicken isolate	Spinareoviridae	Reovirales	Reovirales	(ds)RNA	V	NA	bird
FR694194	avian orthoreovirus chicken isolate	Spinareoviridae	Reovirales	Reovirales	(ds)RNA	V	NA	bird
FR694195	avian orthoreovirus chicken isolate	Spinareoviridae	Reovirales	Reovirales	(ds)RNA	V	NA	bird
FR694196	avian orthoreovirus chicken isolate	Spinareoviridae	Reovirales	Reovirales	(ds)RNA	V	NA	bird
FR694197	avian orthoreovirus chicken isolate	Spinareoviridae	Reovirales	Reovirales	(ds)RNA	V	NA	bird
FR694198	avian orthoreovirus chicken isolate	Spinareoviridae	Reovirales	Reovirales	(ds)RNA	V	NA	bird
FR694199	avian orthoreovirus chicken isolate	Spinareoviridae	Reovirales	Reovirales	(ds)RNA	V	NA	bird
FR694200	avian orthoreovirus chicken isolate	Spinareoviridae	Reovirales	Reovirales	(ds)RNA	V	NA	bird
GECV01031551	Microhyla letovirus 1	Coronaviridae	Nidovirales	Nidovirales	ssRNA(+)	V	NA	amphibia
GQ179640	salivirus A1	Picornaviridae	Picornavirales	Picornavirales	ssRNA(+)	V	NA	mammal
GQ200821	Caño Delgadito virus	Hantaviridae	Bunyavirales	Bunyavirales	ssRNA(-)	V	NA	mammal
GQ223227	rhinovirus C8	Picornaviridae	Picornavirales	Picornavirales	ssRNA(+)	V	NA	mammal
GQ223228	rhinovirus C9	Picornaviridae	Picornavirales	Picornavirales	ssRNA(+)	V	NA	mammal
GQ244526	Bayou virus	Hantaviridae	Bunyavirales	Bunyavirales	ssRNA(-)	V	NA	mammal
GQ258977	Broome reovirus	Spinareoviridae	Reovirales	Reovirales	(ds)RNA	V	NA	mammal
GQ258978	Broome reovirus	Spinareoviridae	Reovirales	Reovirales	(ds)RNA	V	NA	mammal
GQ258979	Broome reovirus	Spinareoviridae	Reovirales	Reovirales	(ds)RNA	V	NA	mammal
GQ258980	Broome reovirus	Spinareoviridae	Reovirales	Reovirales	(ds)RNA	V	NA	mammal
GQ258981	Broome reovirus	Spinareoviridae	Reovirales	Reovirales	(ds)RNA	V	NA	mammal
GQ258982	Broome reovirus	Spinareoviridae	Reovirales	Reovirales	(ds)RNA	V	NA	mammal
GQ258983	Broome reovirus	Spinareoviridae	Reovirales	Reovirales	(ds)RNA	V	NA	mammal
GQ258984	Broome reovirus	Spinareoviridae	Reovirales	Reovirales	(ds)RNA	V	NA	mammal
GQ258985	Broome reovirus	Spinareoviridae	Reovirales	Reovirales	(ds)RNA	V	NA	mammal
GQ258986	Broome reovirus	Spinareoviridae	Reovirales	Reovirales	(ds)RNA	V	NA	mammal
GQ323774	rhinovirus C10	Picornaviridae	Picornavirales	Picornavirales	ssRNA(+)	V	NA	mammal
GQ415051	rhinovirus A101	Picornaviridae	Picornavirales	Picornavirales	ssRNA(+)	V	NA	mammal
GQ415660	mamastrovirus 8	Astroviridae	Stellavirales	Stellavirales	ssRNA(+)	V	NA	mammal
GQ443611	Viseu virus	Caliciviridae	Picornavirales	Picornavirales	ssRNA(+)	V	NA	mammal
GQ865517	enterovirus C109	Picornaviridae	Picornavirales	Picornavirales	ssRNA(+)	V	NA	mammal
GU002364	fathead minnow nidovirus	Tobaniviridae	Nidovirales	Nidovirales	ssRNA(+)	V	NA	fish
GU078660	Merino Walk virus	Arenaviridae	Bunyavirales	Bunyavirales	ssRNA(-)	V	NA	mammal
GU078661	Merino Walk virus	Arenaviridae	Bunyavirales	Bunyavirales	ssRNA(-)	V	NA	mammal
GU128080	Tuhoko virus 1	Paramyxoviridae	Mononegavirales	Jingchuvirales_Mononegavirales	ssRNA(-)	V	NA	mammal
GU128081	Tuhoko virus 2	Paramyxoviridae	Mononegavirales	Jingchuvirales_Mononegavirales	ssRNA(-)	V	NA	mammal
GU128082	Tuhoko virus 3	Paramyxoviridae	Mononegavirales	Jingchuvirales_Mononegavirales	ssRNA(-)	V	NA	mammal
GU170201	Shimoni bat virus	Rhabdoviridae	Mononegavirales	Jingchuvirales_Mononegavirales	ssRNA(-)	V	NA	mammal
GU182406	passerivirus A1	Picornaviridae	Picornavirales	Picornavirales	ssRNA(+)	V	NA	bird
GU182408	oscivirus A1; turdivirus 2	Picornaviridae	Picornavirales	Picornavirales	ssRNA(+)	V	NA	bird
GU182410	oscivirus A2; turdivirus 3	Picornaviridae	Picornavirales	Picornavirales	ssRNA(+)	V	NA	bird
GU206351	avian paramyxovirus 5	Paramyxoviridae	Mononegavirales	Jingchuvirales_Mononegavirales	ssRNA(-)	V	NA	bird
GU219984	rhinovirus C15	Picornaviridae	Picornavirales	Picornavirales	ssRNA(+)	V	NA	mammal
GU245693	aichivirus B3; ovine kobuvirus	Picornaviridae	Picornavirales	Picornavirales	ssRNA(+)	V	NA	mammal
GU345042	rat hepatitis E virus	Hepeviridae	Hepelivirales	Hepelivirales	ssRNA(+)	V	NA	mammal
GU566734	GB virus-D	Flaviviridae	Amarillovirales	Amarillovirales	ssRNA(+)	V	NA	mammal
GU566735	GB virus-D	Flaviviridae	Amarillovirales	Amarillovirales	ssRNA(+)	V	NA	mammal
GU733443	rotavirus D	Sedoreoviridae	Reovirales	Reovirales	(ds)RNA	V	NA	mammal
GU733444	rotavirus D	Sedoreoviridae	Reovirales	Reovirales	(ds)RNA	V	NA	mammal
GU733445	rotavirus D	Sedoreoviridae	Reovirales	Reovirales	(ds)RNA	V	NA	mammal
GU733446	rotavirus D	Sedoreoviridae	Reovirales	Reovirales	(ds)RNA	V	NA	mammal
GU733447	rotavirus D	Sedoreoviridae	Reovirales	Reovirales	(ds)RNA	V	NA	mammal
GU733448	rotavirus D	Sedoreoviridae	Reovirales	Reovirales	(ds)RNA	V	NA	mammal
GU733449	rotavirus D	Sedoreoviridae	Reovirales	Reovirales	(ds)RNA	V	NA	mammal
GU733450	rotavirus D	Sedoreoviridae	Reovirales	Reovirales	(ds)RNA	V	NA	mammal
GU733451	rotavirus D	Sedoreoviridae	Reovirales	Reovirales	(ds)RNA	V	NA	mammal
GU733452	rotavirus D	Sedoreoviridae	Reovirales	Reovirales	(ds)RNA	V	NA	mammal
GU733453	rotavirus D	Sedoreoviridae	Reovirales	Reovirales	(ds)RNA	V	NA	mammal
GU814265	hepatitis C virus genotype 4a	Flaviviridae	Amarillovirales	Amarillovirales	ssRNA(+)	V	NA	mammal
GU954430	avian hepatitis E virus	Hepeviridae	Hepelivirales	Hepelivirales	ssRNA(+)	V	NA	bird
HF677705	parechovirus C1; Sebokele virus	Picornaviridae	Picornavirales	Picornavirales	ssRNA(+)	V	NA	mammal
HG934339	avian metapneumovirus	Pneumoviridae	Mononegavirales	Jingchuvirales_Mononegavirales	ssRNA(-)	V	NA	bird
HM002617	Sapporo virus	Caliciviridae	Picornavirales	Picornavirales	ssRNA(+)	V	NA	mammal
HM015219	Rockport virus	Hantaviridae	Bunyavirales	Bunyavirales	ssRNA(-)	V	NA	mammal
HM015221	Rockport virus	Hantaviridae	Bunyavirales	Bunyavirales	ssRNA(-)	V	NA	mammal
HM015223	Rockport virus	Hantaviridae	Bunyavirales	Bunyavirales	ssRNA(-)	V	NA	mammal
HM147142	avian paramyxovirus 10	Paramyxoviridae	Mononegavirales	Jingchuvirales_Mononegavirales	ssRNA(-)	V	NA	bird
HM153767	hunnivirus A2; ovine hungarovirus 1	Picornaviridae	Picornavirales	Picornavirales	ssRNA(+)	V	NA	mammal
HM159613	mammalian orthoreovirus 3	Spinareoviridae	Reovirales	Reovirales	(ds)RNA	V	NA	mammal
HM159614	mammalian orthoreovirus 3	Spinareoviridae	Reovirales	Reovirales	(ds)RNA	V	NA	mammal
HM159615	mammalian orthoreovirus 3	Spinareoviridae	Reovirales	Reovirales	(ds)RNA	V	NA	mammal
HM159616	mammalian orthoreovirus 3	Spinareoviridae	Reovirales	Reovirales	(ds)RNA	V	NA	mammal
HM159617	mammalian orthoreovirus 3	Spinareoviridae	Reovirales	Reovirales	(ds)RNA	V	NA	mammal
HM159618	mammalian orthoreovirus 3	Spinareoviridae	Reovirales	Reovirales	(ds)RNA	V	NA	mammal
HM159619	mammalian orthoreovirus 3	Spinareoviridae	Reovirales	Reovirales	(ds)RNA	V	NA	mammal
HM159620	mammalian orthoreovirus 3	Spinareoviridae	Reovirales	Reovirales	(ds)RNA	V	NA	mammal
HM159621	mammalian orthoreovirus 3	Spinareoviridae	Reovirales	Reovirales	(ds)RNA	V	NA	mammal
HM159622	mammalian orthoreovirus 3	Spinareoviridae	Reovirales	Reovirales	(ds)RNA	V	NA	mammal
HM181996	Saffold virus 3	Picornaviridae	Picornavirales	Picornavirales	ssRNA(+)	V	NA	mammal
HM236897	rhinovirus C32	Picornaviridae	Picornavirales	Picornavirales	ssRNA(+)	V	NA	mammal
HM236903	rhinovirus C21	Picornaviridae	Picornavirales	Picornavirales	ssRNA(+)	V	NA	mammal
HM236904	rhinovirus C26	Picornaviridae	Picornavirales	Picornavirales	ssRNA(+)	V	NA	mammal
HM236906	rhinovirus C27	Picornaviridae	Picornavirales	Picornavirales	ssRNA(+)	V	NA	mammal
HM236908	rhinovirus C13	Picornaviridae	Picornavirales	Picornavirales	ssRNA(+)	V	NA	mammal
HM236911	rhinovirus C14	Picornaviridae	Picornavirales	Picornavirales	ssRNA(+)	V	NA	mammal
HM236918	rhinovirus C18	Picornaviridae	Picornavirales	Picornavirales	ssRNA(+)	V	NA	mammal
HM236923	rhinovirus C20	Picornaviridae	Picornavirales	Picornavirales	ssRNA(+)	V	NA	mammal
HM236934	rhinovirus C33	Picornaviridae	Picornavirales	Picornavirales	ssRNA(+)	V	NA	mammal
HM236936	rhinovirus C17	Picornaviridae	Picornavirales	Picornavirales	ssRNA(+)	V	NA	mammal
HM236939	rhinovirus C24	Picornaviridae	Picornavirales	Picornavirales	ssRNA(+)	V	NA	mammal
HM236949	rhinovirus C29	Picornaviridae	Picornavirales	Picornavirales	ssRNA(+)	V	NA	mammal
HM236952	rhinovirus C25	Picornaviridae	Picornavirales	Picornavirales	ssRNA(+)	V	NA	mammal
HM236954	rhinovirus C28	Picornaviridae	Picornavirales	Picornavirales	ssRNA(+)	V	NA	mammal
HM236958	rhinovirus C12	Picornaviridae	Picornavirales	Picornavirales	ssRNA(+)	V	NA	mammal
HM236964	rhinovirus C31	Picornaviridae	Picornavirales	Picornavirales	ssRNA(+)	V	NA	mammal
HM236968	rhinovirus C30	Picornaviridae	Picornavirales	Picornavirales	ssRNA(+)	V	NA	mammal
HM245925	mink coronavirus	Coronaviridae	Nidovirales	Nidovirales	ssRNA(+)	V	NA	mammal
HM751199	megrivirus A1CP-CPOL; turkey hepatitis virus; recombinant virus	Picornaviridae	Picornavirales	Picornavirales	ssRNA(+)	V	NA	bird
HM756286	Luxi virus	Hantaviridae	Bunyavirales	Bunyavirales	ssRNA(-)	V	NA	mammal
HM756287	Luxi virus	Hantaviridae	Bunyavirales	Bunyavirales	ssRNA(-)	V	NA	mammal
HM989930	Scophthalmus maximus reovirus; aquareovirus E	Spinareoviridae	Reovirales	Reovirales	(ds)RNA	V	NA	fish
HM989931	Scophthalmus maximus reovirus; aquareovirus E	Spinareoviridae	Reovirales	Reovirales	(ds)RNA	V	NA	fish
HM989932	Scophthalmus maximus reovirus; aquareovirus E	Spinareoviridae	Reovirales	Reovirales	(ds)RNA	V	NA	fish
HM989933	Scophthalmus maximus reovirus; aquareovirus E	Spinareoviridae	Reovirales	Reovirales	(ds)RNA	V	NA	fish
HM989934	Scophthalmus maximus reovirus; aquareovirus E	Spinareoviridae	Reovirales	Reovirales	(ds)RNA	V	NA	fish
HM989935	Scophthalmus maximus reovirus; aquareovirus E	Spinareoviridae	Reovirales	Reovirales	(ds)RNA	V	NA	fish
HM989936	Scophthalmus maximus reovirus; aquareovirus E	Spinareoviridae	Reovirales	Reovirales	(ds)RNA	V	NA	fish
HM989937	Scophthalmus maximus reovirus; aquareovirus E	Spinareoviridae	Reovirales	Reovirales	(ds)RNA	V	NA	fish
HM989938	Scophthalmus maximus reovirus; aquareovirus E	Spinareoviridae	Reovirales	Reovirales	(ds)RNA	V	NA	fish
HM989939	Scophthalmus maximus reovirus; aquareovirus E	Spinareoviridae	Reovirales	Reovirales	(ds)RNA	V	NA	fish
HM989940	Scophthalmus maximus reovirus; aquareovirus E	Spinareoviridae	Reovirales	Reovirales	(ds)RNA	V	NA	fish
HQ003891	Scophthalmus maximus rhabdovirus	Rhabdoviridae	Mononegavirales	Jingchuvirales_Mononegavirales	ssRNA(-)	V	NA	fish
HQ010042	chicken calicivirus	Caliciviridae	Picornavirales	Picornavirales	ssRNA(+)	V	NA	bird
HQ123444	rhinovirus B100	Picornaviridae	Picornavirales	Picornavirales	ssRNA(+)	V	NA	mammal
HQ403603	rotavirus F	Sedoreoviridae	Reovirales	Reovirales	(ds)RNA	V	NA	mammal
HQ403604	rotavirus G	Sedoreoviridae	Reovirales	Reovirales	(ds)RNA	V	NA	mammal
HQ404253	Luxi virus	Hantaviridae	Bunyavirales	Bunyavirales	ssRNA(-)	V	NA	mammal
HQ660129	Ghana virus	Paramyxoviridae	Mononegavirales	Jingchuvirales_Mononegavirales	ssRNA(-)	V	NA	mammal
HQ702854	enterovirus G3	Picornaviridae	Picornavirales	Picornavirales	ssRNA(+)	V	NA	mammal
HQ731075	cutthroat trout virus	Hepeviridae	Hepelivirales	Hepelivirales	ssRNA(+)	V	NA	fish
HQ834695	Jeju virus	Hantaviridae	Bunyavirales	Bunyavirales	ssRNA(-)	V	NA	mammal
HQ834696	Jeju virus	Hantaviridae	Bunyavirales	Bunyavirales	ssRNA(-)	V	NA	mammal
HQ834697	Jeju virus	Hantaviridae	Bunyavirales	Bunyavirales	ssRNA(-)	V	NA	mammal
HQ847903	baboon orthoreovirus	Spinareoviridae	Reovirales	Reovirales	(ds)RNA	V	NA	mammal
HQ847904	baboon orthoreovirus	Spinareoviridae	Reovirales	Reovirales	(ds)RNA	V	NA	mammal
HQ847905	baboon orthoreovirus	Spinareoviridae	Reovirales	Reovirales	(ds)RNA	V	NA	mammal
HQ847906	baboon orthoreovirus	Spinareoviridae	Reovirales	Reovirales	(ds)RNA	V	NA	mammal
HQ847907	baboon orthoreovirus	Spinareoviridae	Reovirales	Reovirales	(ds)RNA	V	NA	mammal
HQ847908	baboon orthoreovirus	Spinareoviridae	Reovirales	Reovirales	(ds)RNA	V	NA	mammal
J02094	influenza B virus	Orthomyxoviridae	Articulavirales	Articulavirales	ssRNA(-)	V	NA	mammal
J02095	influenza B virus	Orthomyxoviridae	Articulavirales	Articulavirales	ssRNA(-)	V	NA	mammal
J02096	influenza B virus	Orthomyxoviridae	Articulavirales	Articulavirales	ssRNA(-)	V	NA	mammal
J02146	influenza A virus	Orthomyxoviridae	Articulavirales	Articulavirales	ssRNA(-)	V	NA	mammal/bird
J02147	influenza A virus	Orthomyxoviridae	Articulavirales	Articulavirales	ssRNA(-)	V	NA	mammal/bird
J02150	influenza A virus	Orthomyxoviridae	Articulavirales	Articulavirales	ssRNA(-)	V	NA	mammal/bird
J02151	influenza A virus	Orthomyxoviridae	Articulavirales	Articulavirales	ssRNA(-)	V	NA	mammal/bird
J04324	Lassa virus	Arenaviridae	Bunyavirales	Bunyavirales	ssRNA(-)	V	NA	mammal
J04340	Tacaribe virus	Arenaviridae	Bunyavirales	Bunyavirales	ssRNA(-)	V	NA	mammal
JF311903	Bokeloh bat lyssavirus	Rhabdoviridae	Mononegavirales	Jingchuvirales_Mononegavirales	ssRNA(-)	V	NA	mammal
JF317015	rhinovirus C51	Picornaviridae	Picornavirales	Picornavirales	ssRNA(+)	V	NA	mammal
JF342666	Nelson Bay orthoreovirus	Spinareoviridae	Reovirales	Reovirales	(ds)RNA	V	NA	mammal
JF342667	Nelson Bay orthoreovirus	Spinareoviridae	Reovirales	Reovirales	(ds)RNA	V	NA	mammal
JF342668	Nelson Bay orthoreovirus	Spinareoviridae	Reovirales	Reovirales	(ds)RNA	V	NA	mammal
JF342669	Nelson Bay orthoreovirus	Spinareoviridae	Reovirales	Reovirales	(ds)RNA	V	NA	mammal
JF342670	Nelson Bay orthoreovirus	Spinareoviridae	Reovirales	Reovirales	(ds)RNA	V	NA	mammal
JF342671	Nelson Bay orthoreovirus	Spinareoviridae	Reovirales	Reovirales	(ds)RNA	V	NA	mammal
JF416310	rhinovirus C44	Picornaviridae	Picornavirales	Picornavirales	ssRNA(+)	V	NA	mammal
JF416311	rhinovirus C36	Picornaviridae	Picornavirales	Picornavirales	ssRNA(+)	V	NA	mammal
JF416318	rhinovirus C46	Picornaviridae	Picornavirales	Picornavirales	ssRNA(+)	V	NA	mammal
JF416321	rhinovirus C37	Picornaviridae	Picornavirales	Picornavirales	ssRNA(+)	V	NA	mammal
JF416322	rhinovirus C38	Picornaviridae	Picornavirales	Picornavirales	ssRNA(+)	V	NA	mammal
JF416934	enterovirus B110	Picornaviridae	Picornavirales	Picornavirales	ssRNA(+)	V	NA	mammal
JF416935	enterovirus D111	Picornaviridae	Picornavirales	Picornavirales	ssRNA(+)	V	NA	mammal
JF416937	enterovirus B110	Picornaviridae	Picornavirales	Picornavirales	ssRNA(+)	V	NA	mammal
JF416938	enterovirus D111	Picornaviridae	Picornavirales	Picornavirales	ssRNA(+)	V	NA	mammal
JF436925	rhinovirus C35	Picornaviridae	Picornavirales	Picornavirales	ssRNA(+)	V	NA	mammal
JF519760	rhinovirus C47	Picornaviridae	Picornavirales	Picornavirales	ssRNA(+)	V	NA	mammal
JF519762	rhinovirus C48	Picornaviridae	Picornavirales	Picornavirales	ssRNA(+)	V	NA	mammal
JF724001	teschovirus A12; porcine teschovirus 12	Picornaviridae	Picornavirales	Picornavirales	ssRNA(+)	V	NA	mammal
JF755427	aichivirus A3; murine kobuvirus	Picornaviridae	Picornavirales	Picornavirales	ssRNA(+)	V	NA	mammal
JF781500	rhinovirus B101	Picornaviridae	Picornavirales	Picornavirales	ssRNA(+)	V	NA	mammal
JF796022	Dabieshan virus	Hantaviridae	Bunyavirales	Bunyavirales	ssRNA(-)	V	NA	mammal
JF796036	Dabieshan virus	Hantaviridae	Bunyavirales	Bunyavirales	ssRNA(-)	V	NA	mammal
JF811580	Nelson Bay orthoreovirus	Spinareoviridae	Reovirales	Reovirales	(ds)RNA	V	NA	mammal
JF811581	Nelson Bay orthoreovirus	Spinareoviridae	Reovirales	Reovirales	(ds)RNA	V	NA	mammal
JF811582	Nelson Bay orthoreovirus	Spinareoviridae	Reovirales	Reovirales	(ds)RNA	V	NA	mammal
JF811583	Nelson Bay orthoreovirus	Spinareoviridae	Reovirales	Reovirales	(ds)RNA	V	NA	mammal
JF828358	Lloviu virus	Filoviridae	Mononegavirales	Jingchuvirales_Mononegavirales	ssRNA(-)	V	NA	mammal
JF965515	rhinovirus A103	Picornaviridae	Picornavirales	Picornavirales	ssRNA(+)	V	NA	mammal
JF973686	rosavirus A1	Picornaviridae	Picornavirales	Picornavirales	ssRNA(+)	V	NA	mammal
JF973687	mosavirus A1	Picornaviridae	Picornavirales	Picornavirales	ssRNA(+)	V	NA	mammal
JN116253	wobbly possum disease virus	Arteriviridae	Nidovirales	Nidovirales	ssRNA(+)	V	NA	mammal
JN192445	Sunshine Coast virus	Sunviridae	Mononegavirales	Jingchuvirales_Mononegavirales	ssRNA(-)	V	NA	reptile
JN205461	rhinovirus C39	Picornaviridae	Picornavirales	Picornavirales	ssRNA(+)	V	NA	mammal
JN387133	aichivirus A2; canine kobuvirus	Picornaviridae	Picornavirales	Picornavirales	ssRNA(+)	V	NA	mammal
JN562727	rhinovirus A104	Picornaviridae	Picornavirales	Picornavirales	ssRNA(+)	V	NA	mammal
JN572115	felipivirus A1	Picornaviridae	Picornavirales	Picornavirales	ssRNA(+)	V	NA	mammal
JN572116	felipivirus A2	Picornaviridae	Picornavirales	Picornavirales	ssRNA(+)	V	NA	mammal
JN596591	rotavirus F	Sedoreoviridae	Reovirales	Reovirales	(ds)RNA	V	NA	mammal
JN596592	rotavirus G	Sedoreoviridae	Reovirales	Reovirales	(ds)RNA	V	NA	mammal
JN597006	avian hepatitis E virus	Hepeviridae	Hepelivirales	Hepelivirales	ssRNA(+)	V	NA	bird
JN614995	rhinovirus A105	Picornaviridae	Picornavirales	Picornavirales	ssRNA(+)	V	NA	mammal
JN614996	rhinovirus B103	Picornaviridae	Picornavirales	Picornavirales	ssRNA(+)	V	NA	mammal
JN635296	rubella virus	Matonaviridae	Hepelivirales	Hepelivirales	ssRNA(+)	V	NA	mammal
JN689227	Tailam virus	Paramyxoviridae	Mononegavirales	Jingchuvirales_Mononegavirales	ssRNA(-)	V	NA	mammal
JN798566	rhinovirus C49	Picornaviridae	Picornavirales	Picornavirales	ssRNA(+)	V	NA	mammal
JN807387	enterovirus G4	Picornaviridae	Picornavirales	Picornavirales	ssRNA(+)	V	NA	mammal
JN815249	rhinovirus C43	Picornaviridae	Picornavirales	Picornavirales	ssRNA(+)	V	NA	mammal
JN815251	rhinovirus C40	Picornaviridae	Picornavirales	Picornavirales	ssRNA(+)	V	NA	mammal
JN819202	cadicivirus A1; canine picodicistrovirus	Picornaviridae	Picornavirales	Picornavirales	ssRNA(+)	V	NA	mammal
JN867756	cosavirus A20	Picornaviridae	Picornavirales	Picornavirales	ssRNA(+)	V	NA	mammal
JN867758	cosavirus F1	Picornaviridae	Picornavirales	Picornavirales	ssRNA(+)	V	NA	mammal
JN867759	cosavirus A19	Picornaviridae	Picornavirales	Picornavirales	ssRNA(+)	V	NA	mammal
JN867760	cosavirus A11	Picornaviridae	Picornavirales	Picornavirales	ssRNA(+)	V	NA	mammal
JN867761	cosavirus D4	Picornaviridae	Picornavirales	Picornavirales	ssRNA(+)	V	NA	mammal
JN867762	cosavirus D2	Picornaviridae	Picornavirales	Picornavirales	ssRNA(+)	V	NA	mammal
JN867763	cosavirus A9	Picornaviridae	Picornavirales	Picornavirales	ssRNA(+)	V	NA	mammal
JN867764	cosavirus A13	Picornaviridae	Picornavirales	Picornavirales	ssRNA(+)	V	NA	mammal
JN867767	cosavirus A16	Picornaviridae	Picornavirales	Picornavirales	ssRNA(+)	V	NA	mammal
JN867768	cosavirus A7	Picornaviridae	Picornavirales	Picornavirales	ssRNA(+)	V	NA	mammal
JN867769	cosavirus A17	Picornaviridae	Picornavirales	Picornavirales	ssRNA(+)	V	NA	mammal
JN867771	cosavirus A5	Picornaviridae	Picornavirales	Picornavirales	ssRNA(+)	V	NA	mammal
JN867772	cosavirus A10	Picornaviridae	Picornavirales	Picornavirales	ssRNA(+)	V	NA	mammal
JN867773	cosavirus A14	Picornaviridae	Picornavirales	Picornavirales	ssRNA(+)	V	NA	mammal
JN867774	cosavirus A12	Picornaviridae	Picornavirales	Picornavirales	ssRNA(+)	V	NA	mammal
JN867775	cosavirus A18	Picornaviridae	Picornavirales	Picornavirales	ssRNA(+)	V	NA	mammal
JN867776	cosavirus A8	Picornaviridae	Picornavirales	Picornavirales	ssRNA(+)	V	NA	mammal
JN867777	cosavirus D3	Picornaviridae	Picornavirales	Picornavirales	ssRNA(+)	V	NA	mammal
JN867778	cosavirus D5	Picornaviridae	Picornavirales	Picornavirales	ssRNA(+)	V	NA	mammal
JN867780	cosavirus A15	Picornaviridae	Picornavirales	Picornavirales	ssRNA(+)	V	NA	mammal
JN867790	cosavirus A6	Picornaviridae	Picornavirales	Picornavirales	ssRNA(+)	V	NA	mammal
JN936206	bovine rhinitis A virus 2	Picornaviridae	Picornavirales	Picornavirales	ssRNA(+)	V	NA	mammal
JN998606	ferret hepatitis E virus	Hepeviridae	Hepelivirales	Hepelivirales	ssRNA(+)	V	NA	mammal
JQ001749	bat hepatitis E virus	Hepeviridae	Hepelivirales	Hepelivirales	ssRNA(+)	V	NA	mammal
JQ001776	Cedar virus	Paramyxoviridae	Mononegavirales	Jingchuvirales_Mononegavirales	ssRNA(-)	V	NA	mammal
JQ065043	porcine coronavirus HKU15	Coronaviridae	Nidovirales	Nidovirales	ssRNA(+)	V	NA	mammal
JQ065044	white-eye coronavirus HKU16	Coronaviridae	Nidovirales	Nidovirales	ssRNA(+)	V	NA	bird
JQ065047	night heron coronavirus HKU19	Coronaviridae	Nidovirales	Nidovirales	ssRNA(+)	V	NA	bird
JQ065048	wigeon coronavirus HKU20	Coronaviridae	Nidovirales	Nidovirales	ssRNA(+)	V	NA	bird
JQ065049	Common moorhen coronavirus HKU21	Coronaviridae	Nidovirales	Nidovirales	ssRNA(+)	V	NA	bird
JQ082300	Sangassou virus	Hantaviridae	Bunyavirales	Bunyavirales	ssRNA(-)	V	NA	mammal
JQ082301	Sangassou virus	Hantaviridae	Bunyavirales	Bunyavirales	ssRNA(-)	V	NA	mammal
JQ082302	Sangassou virus	Hantaviridae	Bunyavirales	Bunyavirales	ssRNA(-)	V	NA	mammal
JQ245971	rhinovirus A106	Picornaviridae	Picornavirales	Picornavirales	ssRNA(+)	V	NA	mammal
JQ277724	enterovirus G5	Picornaviridae	Picornavirales	Picornavirales	ssRNA(+)	V	NA	mammal
JQ316470	pasivirus A1; swine pasivirus	Picornaviridae	Picornavirales	Picornavirales	ssRNA(+)	V	NA	mammal
JQ347522	turkey calicivirus	Caliciviridae	Picornavirales	Picornavirales	ssRNA(+)	V	NA	bird
JQ411014	feline morbillivirus	Paramyxoviridae	Mononegavirales	Jingchuvirales_Mononegavirales	ssRNA(-)	V	NA	mammal
JQ429405	teschovirus A13; porcine teschovirus 13	Picornaviridae	Picornavirales	Picornavirales	ssRNA(+)	V	NA	mammal
JQ690741	enterovirus E4	Picornaviridae	Picornavirales	Picornavirales	ssRNA(+)	V	NA	mammal
JQ691613	gallivirus A1	Picornaviridae	Picornavirales	Picornavirales	ssRNA(+)	V	NA	bird
JQ697837	Salem virus	Paramyxoviridae	Mononegavirales	Jingchuvirales_Mononegavirales	ssRNA(-)	V	NA	mammal
JQ717261	CAS virus	Arenaviridae	Bunyavirales	Bunyavirales	ssRNA(-)	V	NA	reptile
JQ717262	CAS virus	Arenaviridae	Bunyavirales	Bunyavirales	ssRNA(-)	V	NA	reptile
JQ717263	Golden Gate virus	Arenaviridae	Bunyavirales	Bunyavirales	ssRNA(-)	V	NA	reptile
JQ717264	Golden Gate virus	Arenaviridae	Bunyavirales	Bunyavirales	ssRNA(-)	V	NA	reptile
JQ811821	cosavirus A23	Picornaviridae	Picornavirales	Picornavirales	ssRNA(+)	V	NA	mammal
JQ811825	cosavirus A22	Picornaviridae	Picornavirales	Picornavirales	ssRNA(+)	V	NA	mammal
JQ811826	cosavirus A21	Picornaviridae	Picornavirales	Picornavirales	ssRNA(+)	V	NA	mammal
JQ811830	cosavirus A24	Picornaviridae	Picornavirales	Picornavirales	ssRNA(+)	V	NA	mammal
JQ814851	mischivirus A1; Minopterus schreibersii picornavirus	Picornaviridae	Picornavirales	Picornavirales	ssRNA(+)	V	NA	mammal
JQ818253	enterovirus G6	Picornaviridae	Picornavirales	Picornavirales	ssRNA(+)	V	NA	mammal
JQ860350	porcine torovirus	Tobaniviridae	Nidovirales	Nidovirales	ssRNA(+)	V	NA	mammal
JQ864242	cardiovirus C1; Boone cardiovirus 1	Picornaviridae	Picornavirales	Picornavirales	ssRNA(+)	V	NA	mammal
JQ886184	avian paramyxovirus 11	Paramyxoviridae	Mononegavirales	Jingchuvirales_Mononegavirales	ssRNA(-)	V	NA	bird
JQ919995	rotavirus F	Sedoreoviridae	Reovirales	Reovirales	(ds)RNA	V	NA	mammal
JQ919996	rotavirus F	Sedoreoviridae	Reovirales	Reovirales	(ds)RNA	V	NA	mammal
JQ919997	rotavirus F	Sedoreoviridae	Reovirales	Reovirales	(ds)RNA	V	NA	mammal
JQ919998	rotavirus F	Sedoreoviridae	Reovirales	Reovirales	(ds)RNA	V	NA	mammal
JQ919999	rotavirus F	Sedoreoviridae	Reovirales	Reovirales	(ds)RNA	V	NA	mammal
JQ920000	rotavirus F	Sedoreoviridae	Reovirales	Reovirales	(ds)RNA	V	NA	mammal
JQ920001	rotavirus F	Sedoreoviridae	Reovirales	Reovirales	(ds)RNA	V	NA	mammal
JQ920002	rotavirus F	Sedoreoviridae	Reovirales	Reovirales	(ds)RNA	V	NA	mammal
JQ920003	rotavirus F	Sedoreoviridae	Reovirales	Reovirales	(ds)RNA	V	NA	mammal
JQ920004	rotavirus G	Sedoreoviridae	Reovirales	Reovirales	(ds)RNA	V	NA	mammal
JQ920005	rotavirus G	Sedoreoviridae	Reovirales	Reovirales	(ds)RNA	V	NA	mammal
JQ920006	rotavirus G	Sedoreoviridae	Reovirales	Reovirales	(ds)RNA	V	NA	mammal
JQ920007	rotavirus G	Sedoreoviridae	Reovirales	Reovirales	(ds)RNA	V	NA	mammal
JQ920008	rotavirus G	Sedoreoviridae	Reovirales	Reovirales	(ds)RNA	V	NA	mammal
JQ920009	rotavirus G	Sedoreoviridae	Reovirales	Reovirales	(ds)RNA	V	NA	mammal
JQ920010	rotavirus G	Sedoreoviridae	Reovirales	Reovirales	(ds)RNA	V	NA	mammal
JQ920011	rotavirus G	Sedoreoviridae	Reovirales	Reovirales	(ds)RNA	V	NA	mammal
JQ920012	rotavirus G	Sedoreoviridae	Reovirales	Reovirales	(ds)RNA	V	NA	mammal
JQ922305	influenza D virus	Orthomyxoviridae	Articulavirales	Articulavirales	ssRNA(-)	V	NA	mammal
JQ922306	influenza D virus	Orthomyxoviridae	Articulavirales	Articulavirales	ssRNA(-)	V	NA	mammal
JQ922307	influenza D virus	Orthomyxoviridae	Articulavirales	Articulavirales	ssRNA(-)	V	NA	mammal
JQ922308	influenza D virus	Orthomyxoviridae	Articulavirales	Articulavirales	ssRNA(-)	V	NA	mammal
JQ922309	influenza D virus	Orthomyxoviridae	Articulavirales	Articulavirales	ssRNA(-)	V	NA	mammal
JQ922310	influenza D virus	Orthomyxoviridae	Articulavirales	Articulavirales	ssRNA(-)	V	NA	mammal
JQ922311	influenza D virus	Orthomyxoviridae	Articulavirales	Articulavirales	ssRNA(-)	V	NA	mammal
JQ941880	hunnivirus A1; bovine hungarovirus	Picornaviridae	Picornavirales	Picornavirales	ssRNA(+)	V	NA	mammal
JQ989270	rousettus bat coronavirus HKU10	Coronaviridae	Nidovirales	Nidovirales	ssRNA(+)	V	NA	mammal
JX051319	Achimota virus 1	Paramyxoviridae	Mononegavirales	Jingchuvirales_Mononegavirales	ssRNA(-)	V	NA	mammal
JX051320	Achimota virus 2	Paramyxoviridae	Mononegavirales	Jingchuvirales_Mononegavirales	ssRNA(-)	V	NA	mammal
JX065207	parrot bornavirus 1	Bornaviridae	Mononegavirales	Jingchuvirales_Mononegavirales	ssRNA(-)	V	NA	bird
JX065209	parrot bornavirus 4	Bornaviridae	Mononegavirales	Jingchuvirales_Mononegavirales	ssRNA(-)	V	NA	bird
JX065210	parrot bornavirus 7	Bornaviridae	Mononegavirales	Jingchuvirales_Mononegavirales	ssRNA(-)	V	NA	bird
JX074053	rhinovirus B102	Picornaviridae	Picornavirales	Picornavirales	ssRNA(+)	V	NA	mammal
JX112711	Menangle virus	Paramyxoviridae	Mononegavirales	Jingchuvirales_Mononegavirales	ssRNA(-)	V	NA	mammal
JX134222	limnipivirus A1; blue gill picornavirus	Picornaviridae	Picornavirales	Picornavirales	ssRNA(+)	V	NA	fish
JX145328	Muscovy duck reovirus goose isolate novel	Spinareoviridae	Reovirales	Reovirales	(ds)RNA	V	NA	bird
JX145329	Muscovy duck reovirus goose isolate novel	Spinareoviridae	Reovirales	Reovirales	(ds)RNA	V	NA	bird
JX145330	Muscovy duck reovirus goose isolate novel	Spinareoviridae	Reovirales	Reovirales	(ds)RNA	V	NA	bird
JX145331	Muscovy duck reovirus goose isolate novel	Spinareoviridae	Reovirales	Reovirales	(ds)RNA	V	NA	bird
JX145332	Muscovy duck reovirus goose isolate novel	Spinareoviridae	Reovirales	Reovirales	(ds)RNA	V	NA	bird
JX145333	Muscovy duck reovirus goose isolate novel	Spinareoviridae	Reovirales	Reovirales	(ds)RNA	V	NA	bird
JX145334	Muscovy duck reovirus goose isolate novel	Spinareoviridae	Reovirales	Reovirales	(ds)RNA	V	NA	bird
JX145335	Muscovy duck reovirus goose isolate novel	Spinareoviridae	Reovirales	Reovirales	(ds)RNA	V	NA	bird
JX145336	Muscovy duck reovirus goose isolate novel	Spinareoviridae	Reovirales	Reovirales	(ds)RNA	V	NA	bird
JX145337	Muscovy duck reovirus goose isolate novel	Spinareoviridae	Reovirales	Reovirales	(ds)RNA	V	NA	bird
JX193798	Ikoma lyssavirus	Rhabdoviridae	Mononegavirales	Jingchuvirales_Mononegavirales	ssRNA(-)	V	NA	mammal
JX204737	mammalian orthoreovirus 2	Spinareoviridae	Reovirales	Reovirales	(ds)RNA	V	NA	mammal
JX204738	mammalian orthoreovirus 2	Spinareoviridae	Reovirales	Reovirales	(ds)RNA	V	NA	mammal
JX204739	mammalian orthoreovirus 2	Spinareoviridae	Reovirales	Reovirales	(ds)RNA	V	NA	mammal
JX204740	mammalian orthoreovirus 2	Spinareoviridae	Reovirales	Reovirales	(ds)RNA	V	NA	mammal
JX204741	mammalian orthoreovirus 2	Spinareoviridae	Reovirales	Reovirales	(ds)RNA	V	NA	mammal
JX204742	mammalian orthoreovirus 2	Spinareoviridae	Reovirales	Reovirales	(ds)RNA	V	NA	mammal
JX204743	mammalian orthoreovirus 2	Spinareoviridae	Reovirales	Reovirales	(ds)RNA	V	NA	mammal
JX204744	mammalian orthoreovirus 2	Spinareoviridae	Reovirales	Reovirales	(ds)RNA	V	NA	mammal
JX204745	mammalian orthoreovirus 2	Spinareoviridae	Reovirales	Reovirales	(ds)RNA	V	NA	mammal
JX204746	mammalian orthoreovirus 2	Spinareoviridae	Reovirales	Reovirales	(ds)RNA	V	NA	mammal
JX219567	human parechovirus 12	Picornaviridae	Picornavirales	Picornavirales	ssRNA(+)	V	NA	mammal
JX219568	human parechovirus 10	Picornaviridae	Picornavirales	Picornavirales	ssRNA(+)	V	NA	mammal
JX219573	human parechovirus 15	Picornaviridae	Picornavirales	Picornavirales	ssRNA(+)	V	NA	mammal
JX219574	human parechovirus 11	Picornaviridae	Picornavirales	Picornavirales	ssRNA(+)	V	NA	mammal
JX219575	human parechovirus 9	Picornaviridae	Picornavirales	Picornavirales	ssRNA(+)	V	NA	mammal
JX219579	human parechovirus 13	Picornaviridae	Picornavirales	Picornavirales	ssRNA(+)	V	NA	mammal
JX219580	human parechovirus 16	Picornaviridae	Picornavirales	Picornavirales	ssRNA(+)	V	NA	mammal
JX237768	Catarina virus	Arenaviridae	Bunyavirales	Bunyavirales	ssRNA(-)	V	NA	mammal
JX257003	cardiovirus A2; encephalomyocarditis virus 2	Picornaviridae	Picornavirales	Picornavirales	ssRNA(+)	V	NA	mammal
JX262382	enterovirus C117	Picornaviridae	Picornavirales	Picornavirales	ssRNA(+)	V	NA	mammal
JX393302	enterovirus C105	Picornaviridae	Picornavirales	Picornavirales	ssRNA(+)	V	NA	mammal
JX417822	enterovirus C95	Picornaviridae	Picornavirales	Picornavirales	ssRNA(+)	V	NA	mammal
JX428945	Aydin-like pestivirus	Flaviviridae	Amarillovirales	Amarillovirales	ssRNA(+)	V	NA	mammal
JX443418	cardiovirus B1; Theilers murine encephalomyeltits virus	Picornaviridae	Picornavirales	Picornavirales	ssRNA(+)	V	NA	mammal
JX465402	Lóngquán virus	Hantaviridae	Bunyavirales	Bunyavirales	ssRNA(-)	V	NA	mammal
JX465403	Yakeshi virus	Hantaviridae	Bunyavirales	Bunyavirales	ssRNA(-)	V	NA	mammal
JX465422	Lóngquán virus	Hantaviridae	Bunyavirales	Bunyavirales	ssRNA(-)	V	NA	mammal
JX465423	Yakeshi virus	Hantaviridae	Bunyavirales	Bunyavirales	ssRNA(-)	V	NA	mammal
JX473849	Kibale red-tailed guenon virus 1	Arteriviridae	Nidovirales	Nidovirales	ssRNA(+)	V	NA	mammal
JX478260	Muscovy duck reovirus novel	Spinareoviridae	Reovirales	Reovirales	(ds)RNA	V	NA	bird
JX478261	Muscovy duck reovirus novel	Spinareoviridae	Reovirales	Reovirales	(ds)RNA	V	NA	bird
JX478262	Muscovy duck reovirus novel	Spinareoviridae	Reovirales	Reovirales	(ds)RNA	V	NA	bird
JX478263	Muscovy duck reovirus novel	Spinareoviridae	Reovirales	Reovirales	(ds)RNA	V	NA	bird
JX478264	Muscovy duck reovirus novel	Spinareoviridae	Reovirales	Reovirales	(ds)RNA	V	NA	bird
JX478265	Muscovy duck reovirus novel	Spinareoviridae	Reovirales	Reovirales	(ds)RNA	V	NA	bird
JX478266	Muscovy duck reovirus novel	Spinareoviridae	Reovirales	Reovirales	(ds)RNA	V	NA	bird
JX478267	Muscovy duck reovirus novel	Spinareoviridae	Reovirales	Reovirales	(ds)RNA	V	NA	bird
JX478268	Muscovy duck reovirus novel	Spinareoviridae	Reovirales	Reovirales	(ds)RNA	V	NA	bird
JX478269	Muscovy duck reovirus novel	Spinareoviridae	Reovirales	Reovirales	(ds)RNA	V	NA	bird
JX491648	pasivirus A2	Picornaviridae	Picornavirales	Picornavirales	ssRNA(+)	V	NA	mammal
JX514942	enterovirus C116	Picornaviridae	Picornavirales	Picornavirales	ssRNA(+)	V	NA	mammal
JX537981	enterovirus J112	Picornaviridae	Picornavirales	Picornavirales	ssRNA(+)	V	NA	mammal
JX537991	enterovirus J115	Picornaviridae	Picornavirales	Picornavirales	ssRNA(+)	V	NA	mammal
JX627573	simian sapelovirus 3	Picornaviridae	Picornavirales	Picornavirales	ssRNA(+)	V	NA	mammal
JX679246	perch rhabdovirus	Rhabdoviridae	Mononegavirales	Jingchuvirales_Mononegavirales	ssRNA(-)	V	NA	fish
JX683808	cardiovirus C2; Boone cardiovirus 2	Picornaviridae	Picornavirales	Picornavirales	ssRNA(+)	V	NA	mammal
JX857409	porcine parainfluenza virus 1	Paramyxoviridae	Mononegavirales	Jingchuvirales_Mononegavirales	ssRNA(-)	V	NA	mammal
JX869059	Middle East respiratory syndrome-related coronavirus	Coronaviridae	Nidovirales	Nidovirales	ssRNA(+)	V	NA	mammal
JX961708	enterovirus C118	Picornaviridae	Picornavirales	Picornavirales	ssRNA(+)	V	NA	mammal
K00423	influenza B virus	Orthomyxoviridae	Articulavirales	Articulavirales	ssRNA(-)	V	NA	mammal
K01392	poliovirus 3	Picornaviridae	Picornavirales	Picornavirales	ssRNA(+)	V	NA	mammal
K01395	influenza B virus	Orthomyxoviridae	Articulavirales	Articulavirales	ssRNA(-)	V	NA	mammal
K02121	rhinovirus B14	Picornaviridae	Picornavirales	Picornavirales	ssRNA(+)	V	NA	mammal
K02734	Pichindé virus	Arenaviridae	Bunyavirales	Bunyavirales	ssRNA(-)	V	NA	mammal
KC113517	tench rhabdovirus	Rhabdoviridae	Mononegavirales	Jingchuvirales_Mononegavirales	ssRNA(-)	V	NA	fish
KC113518	grass carp rhabdovirus	Rhabdoviridae	Mononegavirales	Jingchuvirales_Mononegavirales	ssRNA(-)	V	NA	fish
KC145265	Theiler’s disease associated virus	Flaviviridae	Amarillovirales	Amarillovirales	ssRNA(+)	V	NA	mammal
KC154054	Miniopterus schreibersii paramyxovirus	Paramyxoviridae	Mononegavirales	Jingchuvirales_Mononegavirales	ssRNA(-)	V	NA	mammal
KC201166	grass carp reovirus; aquareovirus C	Spinareoviridae	Reovirales	Reovirales	(ds)RNA	V	NA	fish
KC201167	grass carp reovirus; aquareovirus C	Spinareoviridae	Reovirales	Reovirales	(ds)RNA	V	NA	fish
KC201168	grass carp reovirus; aquareovirus C	Spinareoviridae	Reovirales	Reovirales	(ds)RNA	V	NA	fish
KC201169	grass carp reovirus; aquareovirus C	Spinareoviridae	Reovirales	Reovirales	(ds)RNA	V	NA	fish
KC201170	grass carp reovirus; aquareovirus C	Spinareoviridae	Reovirales	Reovirales	(ds)RNA	V	NA	fish
KC201171	grass carp reovirus; aquareovirus C	Spinareoviridae	Reovirales	Reovirales	(ds)RNA	V	NA	fish
KC201172	grass carp reovirus; aquareovirus C	Spinareoviridae	Reovirales	Reovirales	(ds)RNA	V	NA	fish
KC201173	grass carp reovirus; aquareovirus C	Spinareoviridae	Reovirales	Reovirales	(ds)RNA	V	NA	fish
KC201174	grass carp reovirus; aquareovirus C	Spinareoviridae	Reovirales	Reovirales	(ds)RNA	V	NA	fish
KC201175	grass carp reovirus; aquareovirus C	Spinareoviridae	Reovirales	Reovirales	(ds)RNA	V	NA	fish
KC201176	grass carp reovirus; aquareovirus C	Spinareoviridae	Reovirales	Reovirales	(ds)RNA	V	NA	fish
KC333050	avian paramyxovirus 12	Paramyxoviridae	Mononegavirales	Jingchuvirales_Mononegavirales	ssRNA(-)	V	NA	bird
KC344833	enterovirus C113	Picornaviridae	Picornavirales	Picornavirales	ssRNA(+)	V	NA	mammal
KC410872	equine pegivirus	Flaviviridae	Amarillovirales	Amarillovirales	ssRNA(+)	V	NA	mammal
KC411777	rodent hepacivirus	Flaviviridae	Amarillovirales	Amarillovirales	ssRNA(+)	V	NA	mammal
KC411784	rodent hepacivirus	Flaviviridae	Amarillovirales	Amarillovirales	ssRNA(+)	V	NA	mammal
KC411806	rodent hepacivirus	Flaviviridae	Amarillovirales	Amarillovirales	ssRNA(+)	V	NA	mammal
KC464471	canary bornavirus 1	Bornaviridae	Mononegavirales	Jingchuvirales_Mononegavirales	ssRNA(-)	V	NA	bird
KC464478	canary bornavirus 2	Bornaviridae	Mononegavirales	Jingchuvirales_Mononegavirales	ssRNA(-)	V	NA	bird
KC490918	Anjozorobe virus	Hantaviridae	Bunyavirales	Bunyavirales	ssRNA(-)	V	NA	mammal
KC490919	Anjozorobe virus	Hantaviridae	Bunyavirales	Bunyavirales	ssRNA(-)	V	NA	mammal
KC490922	Anjozorobe virus	Hantaviridae	Bunyavirales	Bunyavirales	ssRNA(-)	V	NA	mammal
KC508669	ROUT virus	Arenaviridae	Bunyavirales	Bunyavirales	ssRNA(-)	V	NA	reptile
KC508670	ROUT virus	Arenaviridae	Bunyavirales	Bunyavirales	ssRNA(-)	V	NA	reptile
KC545383	hedgehog coronavirus 1	Coronaviridae	Nidovirales	Nidovirales	ssRNA(+)	V	NA	mammal
KC551800	guereza hepacivirus	Flaviviridae	Amarillovirales	Amarillovirales	ssRNA(+)	V	NA	mammal
KC588376	Green River chinook virus; aquareovirus B	Spinareoviridae	Reovirales	Reovirales	(ds)RNA	V	NA	fish
KC588377	Green River chinook virus; aquareovirus B	Spinareoviridae	Reovirales	Reovirales	(ds)RNA	V	NA	fish
KC588378	Green River chinook virus; aquareovirus B	Spinareoviridae	Reovirales	Reovirales	(ds)RNA	V	NA	fish
KC588379	Green River chinook virus; aquareovirus B	Spinareoviridae	Reovirales	Reovirales	(ds)RNA	V	NA	fish
KC588380	Green River chinook virus; aquareovirus B	Spinareoviridae	Reovirales	Reovirales	(ds)RNA	V	NA	fish
KC588381	Green River chinook virus; aquareovirus B	Spinareoviridae	Reovirales	Reovirales	(ds)RNA	V	NA	fish
KC588382	Green River chinook virus; aquareovirus B	Spinareoviridae	Reovirales	Reovirales	(ds)RNA	V	NA	fish
KC588383	Green River chinook virus; aquareovirus B	Spinareoviridae	Reovirales	Reovirales	(ds)RNA	V	NA	fish
KC588384	Green River chinook virus; aquareovirus B	Spinareoviridae	Reovirales	Reovirales	(ds)RNA	V	NA	fish
KC588385	Green River chinook virus; aquareovirus B	Spinareoviridae	Reovirales	Reovirales	(ds)RNA	V	NA	fish
KC595273	canary bornavirus 3	Bornaviridae	Mononegavirales	Jingchuvirales_Mononegavirales	ssRNA(-)	V	NA	bird
KC608035	eel virus American	Rhabdoviridae	Mononegavirales	Jingchuvirales_Mononegavirales	ssRNA(-)	V	NA	fish
KC614703	avisivirus A1	Picornaviridae	Picornavirales	Picornavirales	ssRNA(+)	V	NA	bird
KC631782	Bowé virus	Hantaviridae	Bunyavirales	Bunyavirales	ssRNA(-)	V	NA	mammal
KC631783	Bowé virus	Hantaviridae	Bunyavirales	Bunyavirales	ssRNA(-)	V	NA	mammal
KC631784	Bowé virus	Hantaviridae	Bunyavirales	Bunyavirales	ssRNA(-)	V	NA	mammal
KC663628	megrivirus A2; duck megrivirus	Picornaviridae	Picornavirales	Picornavirales	ssRNA(+)	V	NA	bird
KC669693	Loei River virus	Arenaviridae	Bunyavirales	Bunyavirales	ssRNA(-)	V	NA	mammal
KC669698	Loei River virus	Arenaviridae	Bunyavirales	Bunyavirales	ssRNA(-)	V	NA	mammal
KC787153	enterovirus A119	Picornaviridae	Picornavirales	Picornavirales	ssRNA(+)	V	NA	mammal
KC787630	Kibale red colobus virus 1	Arteriviridae	Nidovirales	Nidovirales	ssRNA(+)	V	NA	mammal
KC787658	Kibale red colobus virus 2	Arteriviridae	Nidovirales	Nidovirales	ssRNA(+)	V	NA	mammal
KC795565	piscine orthoreovirus	Spinareoviridae	Reovirales	Reovirales	(ds)RNA	V	NA	fish
KC795566	piscine orthoreovirus	Spinareoviridae	Reovirales	Reovirales	(ds)RNA	V	NA	fish
KC795567	piscine orthoreovirus	Spinareoviridae	Reovirales	Reovirales	(ds)RNA	V	NA	fish
KC795568	piscine orthoreovirus	Spinareoviridae	Reovirales	Reovirales	(ds)RNA	V	NA	fish
KC795569	piscine orthoreovirus	Spinareoviridae	Reovirales	Reovirales	(ds)RNA	V	NA	fish
KC795570	piscine orthoreovirus	Spinareoviridae	Reovirales	Reovirales	(ds)RNA	V	NA	fish
KC795571	piscine orthoreovirus	Spinareoviridae	Reovirales	Reovirales	(ds)RNA	V	NA	fish
KC795572	piscine orthoreovirus	Spinareoviridae	Reovirales	Reovirales	(ds)RNA	V	NA	fish
KC795573	piscine orthoreovirus	Spinareoviridae	Reovirales	Reovirales	(ds)RNA	V	NA	fish
KC795574	piscine orthoreovirus	Spinareoviridae	Reovirales	Reovirales	(ds)RNA	V	NA	fish
KC796074	bat hepacivirus	Flaviviridae	Amarillovirales	Amarillovirales	ssRNA(+)	V	NA	mammal
KC796076	bat pegivirus G	Flaviviridae	Amarillovirales	Amarillovirales	ssRNA(+)	V	NA	mammal
KC796077	bat hepacivirus	Flaviviridae	Amarillovirales	Amarillovirales	ssRNA(+)	V	NA	mammal
KC796078	bat hepacivirus	Flaviviridae	Amarillovirales	Amarillovirales	ssRNA(+)	V	NA	mammal
KC796080	bat pegivirus F	Flaviviridae	Amarillovirales	Amarillovirales	ssRNA(+)	V	NA	mammal
KC796088	bat pegivirus I	Flaviviridae	Amarillovirales	Amarillovirales	ssRNA(+)	V	NA	mammal
KC802221	phocine distemper virus	Paramyxoviridae	Mononegavirales	Jingchuvirales_Mononegavirales	ssRNA(-)	V	NA	mammal
KC811837	megrivirus B2; pigeon mesivirus 2	Picornaviridae	Picornavirales	Picornavirales	ssRNA(+)	V	NA	bird
KC815310	rodent hepacivirus	Flaviviridae	Amarillovirales	Amarillovirales	ssRNA(+)	V	NA	mammal
KC815311	rodent pegivirus	Flaviviridae	Amarillovirales	Amarillovirales	ssRNA(+)	V	NA	mammal
KC843627	potamipivirus A1; eel picornavirus	Picornaviridae	Picornavirales	Picornavirales	ssRNA(+)	V	NA	fish
KC852153	reptilian orthoreovirus bush viper	Spinareoviridae	Reovirales	Reovirales	(ds)RNA	V	NA	reptile
KC852154	reptilian orthoreovirus bush viper	Spinareoviridae	Reovirales	Reovirales	(ds)RNA	V	NA	reptile
KC852155	reptilian orthoreovirus bush viper	Spinareoviridae	Reovirales	Reovirales	(ds)RNA	V	NA	reptile
KC852156	reptilian orthoreovirus bush viper	Spinareoviridae	Reovirales	Reovirales	(ds)RNA	V	NA	reptile
KC852157	reptilian orthoreovirus bush viper	Spinareoviridae	Reovirales	Reovirales	(ds)RNA	V	NA	reptile
KC852158	reptilian orthoreovirus bush viper	Spinareoviridae	Reovirales	Reovirales	(ds)RNA	V	NA	reptile
KC852159	reptilian orthoreovirus bush viper	Spinareoviridae	Reovirales	Reovirales	(ds)RNA	V	NA	reptile
KC852160	reptilian orthoreovirus bush viper	Spinareoviridae	Reovirales	Reovirales	(ds)RNA	V	NA	reptile
KC852161	reptilian orthoreovirus bush viper	Spinareoviridae	Reovirales	Reovirales	(ds)RNA	V	NA	reptile
KC852162	reptilian orthoreovirus bush viper	Spinareoviridae	Reovirales	Reovirales	(ds)RNA	V	NA	reptile
KC859318	rhinovirus A108	Picornaviridae	Picornavirales	Picornavirales	ssRNA(+)	V	NA	mammal
KC859319	rhinovirus A107	Picornaviridae	Picornavirales	Picornavirales	ssRNA(+)	V	NA	mammal
KC876003	megrivirus B1; pigeon mesivirus 1	Picornaviridae	Picornavirales	Picornavirales	ssRNA(+)	V	NA	bird
KC880341	Asikkala virus	Hantaviridae	Bunyavirales	Bunyavirales	ssRNA(-)	V	NA	mammal
KC880344	Asikkala virus	Hantaviridae	Bunyavirales	Bunyavirales	ssRNA(-)	V	NA	mammal
KC880347	Asikkala virus	Hantaviridae	Bunyavirales	Bunyavirales	ssRNA(-)	V	NA	mammal
KC935379	kunsagivirus A1	Picornaviridae	Picornavirales	Picornavirales	ssRNA(+)	V	NA	bird
KF006985	aichivirus B2; ferret kobuvirus	Picornaviridae	Picornavirales	Picornavirales	ssRNA(+)	V	NA	mammal
KF006989	parechovirus D1; ferret parechovirus	Picornaviridae	Picornavirales	Picornavirales	ssRNA(+)	V	NA	mammal
KF040080	enterovirus D120	Picornaviridae	Picornavirales	Picornavirales	ssRNA(+)	V	NA	mammal
KF183915	limnipivirus C1; fathead minnow picornavirus	Picornaviridae	Picornavirales	Picornavirales	ssRNA(+)	V	NA	fish
KF278639	Mòjiāng virus	Paramyxoviridae	Mononegavirales	Jingchuvirales_Mononegavirales	ssRNA(-)	V	NA	mammal
KF294380	Lucheng Rn rat coronavirus	Coronaviridae	Nidovirales	Nidovirales	ssRNA(+)	V	NA	mammal
KF297880	University of Helsinki virus 1	Arenaviridae	Bunyavirales	Bunyavirales	ssRNA(-)	V	NA	reptile
KF297881	University of Helsinki virus 1	Arenaviridae	Bunyavirales	Bunyavirales	ssRNA(-)	V	NA	reptile
KF306267	limnipivirus B1; carp picornavirus	Picornaviridae	Picornavirales	Picornavirales	ssRNA(+)	V	NA	fish
KF312882	enterovirus B111	Picornaviridae	Picornavirales	Picornavirales	ssRNA(+)	V	NA	mammal
KF387721	sakobuvirus A; feline sakobuvirus	Picornaviridae	Picornavirales	Picornavirales	ssRNA(+)	V	NA	mammal
KF430219	bat coronavirus CDPHE15	Coronaviridae	Nidovirales	Nidovirales	ssRNA(+)	V	NA	mammal
KF481954	Necocli virus	Hantaviridae	Bunyavirales	Bunyavirales	ssRNA(-)	V	NA	mammal
KF494345	Necocli virus	Hantaviridae	Bunyavirales	Bunyavirales	ssRNA(-)	V	NA	mammal
KF541639	enterovirus J121	Picornaviridae	Picornavirales	Picornavirales	ssRNA(+)	V	NA	mammal
KF578398	aquatic bird bornavirus 1	Bornaviridae	Mononegavirales	Jingchuvirales_Mononegavirales	ssRNA(-)	V	NA	bird
KF636752	bat Hp-betacoronavirus/Zhejiang2013	Coronaviridae	Nidovirales	Nidovirales	ssRNA(+)	V	NA	mammal
KF648606	enterovirus J121	Picornaviridae	Picornavirales	Picornavirales	ssRNA(+)	V	NA	mammal
KF680099	estrildid finch bornavirus 1	Bornaviridae	Mononegavirales	Jingchuvirales_Mononegavirales	ssRNA(-)	V	NA	bird
KF688606	rhinovirus C50	Picornaviridae	Picornavirales	Picornavirales	ssRNA(+)	V	NA	mammal
KF692089	tvarminne orthoreovirus	Spinareoviridae	Reovirales	Reovirales	(ds)RNA	V	NA	bird
KF692090	tvarminne orthoreovirus	Spinareoviridae	Reovirales	Reovirales	(ds)RNA	V	NA	bird
KF692091	tvarminne orthoreovirus	Spinareoviridae	Reovirales	Reovirales	(ds)RNA	V	NA	bird
KF692092	tvarminne orthoreovirus	Spinareoviridae	Reovirales	Reovirales	(ds)RNA	V	NA	bird
KF692093	tvarminne orthoreovirus	Spinareoviridae	Reovirales	Reovirales	(ds)RNA	V	NA	bird
KF692094	tvarminne orthoreovirus	Spinareoviridae	Reovirales	Reovirales	(ds)RNA	V	NA	bird
KF692095	tvarminne orthoreovirus	Spinareoviridae	Reovirales	Reovirales	(ds)RNA	V	NA	bird
KF692096	tvarminne orthoreovirus	Spinareoviridae	Reovirales	Reovirales	(ds)RNA	V	NA	bird
KF692097	tvarminne orthoreovirus	Spinareoviridae	Reovirales	Reovirales	(ds)RNA	V	NA	bird
KF692098	tvarminne orthoreovirus	Spinareoviridae	Reovirales	Reovirales	(ds)RNA	V	NA	bird
KF741227	sicinivirus A1	Picornaviridae	Picornavirales	Picornavirales	ssRNA(+)	V	NA	bird
KF774436	Sosuga virus	Paramyxoviridae	Mononegavirales	Jingchuvirales_Mononegavirales	ssRNA(-)	V	NA	mammal
KF787112	mamastrovirus 3	Astroviridae	Stellavirales	Stellavirales	ssRNA(+)	V	NA	mammal
KF793927	aichivirus C2; caprine kobuvirus	Picornaviridae	Picornavirales	Picornavirales	ssRNA(+)	V	NA	mammal
KF809662	Muscovy duck reovirus goose isolate classical	Spinareoviridae	Reovirales	Reovirales	(ds)RNA	V	NA	bird
KF809663	Muscovy duck reovirus goose isolate classical	Spinareoviridae	Reovirales	Reovirales	(ds)RNA	V	NA	bird
KF809664	Muscovy duck reovirus goose isolate classical	Spinareoviridae	Reovirales	Reovirales	(ds)RNA	V	NA	bird
KF809665	Muscovy duck reovirus goose isolate classical	Spinareoviridae	Reovirales	Reovirales	(ds)RNA	V	NA	bird
KF809666	Muscovy duck reovirus goose isolate classical	Spinareoviridae	Reovirales	Reovirales	(ds)RNA	V	NA	bird
KF809667	Muscovy duck reovirus goose isolate classical	Spinareoviridae	Reovirales	Reovirales	(ds)RNA	V	NA	bird
KF809668	Muscovy duck reovirus goose isolate classical	Spinareoviridae	Reovirales	Reovirales	(ds)RNA	V	NA	bird
KF809669	Muscovy duck reovirus goose isolate classical	Spinareoviridae	Reovirales	Reovirales	(ds)RNA	V	NA	bird
KF809670	Muscovy duck reovirus goose isolate classical	Spinareoviridae	Reovirales	Reovirales	(ds)RNA	V	NA	bird
KF809671	Muscovy duck reovirus goose isolate classical	Spinareoviridae	Reovirales	Reovirales	(ds)RNA	V	NA	bird
KF831027	aichivirus A4; feline kobuvirus	Picornaviridae	Picornavirales	Picornavirales	ssRNA(+)	V	NA	mammal
KF951328	moose hepatitis E virus	Hepeviridae	Hepelivirales	Hepelivirales	ssRNA(+)	V	NA	mammal
KF958252	dolphin rhabdovirus	Rhabdoviridae	Mononegavirales	Jingchuvirales_Mononegavirales	ssRNA(-)	V	NA	mammal
KF958311	rhinovirus C41	Picornaviridae	Picornavirales	Picornavirales	ssRNA(+)	V	NA	mammal
KF958461	mosavirus A2	Picornaviridae	Picornavirales	Picornavirales	ssRNA(+)	V	NA	mammal
KF961186	megrivirus C1; chicken megrivirus	Picornaviridae	Picornavirales	Picornavirales	ssRNA(+)	V	NA	bird
KF979332	sicinivirus A4	Picornaviridae	Picornavirales	Picornavirales	ssRNA(+)	V	NA	bird
KF979333	avisivirus B1; chicken picornavirus 2	Picornaviridae	Picornavirales	Picornavirales	ssRNA(+)	V	NA	bird
KF979334	avisivirus C1; chicken picornavirus 3	Picornaviridae	Picornavirales	Picornavirales	ssRNA(+)	V	NA	bird
KF979336	megrivirus C2	Picornaviridae	Picornavirales	Picornavirales	ssRNA(+)	V	NA	bird
KF979337	gallivirus A2	Picornaviridae	Picornavirales	Picornavirales	ssRNA(+)	V	NA	bird
KF990476	enterovirus B106	Picornaviridae	Picornavirales	Picornavirales	ssRNA(+)	V	NA	mammal
KJ000696	aalivirus A1; duck aalivirus 1	Picornaviridae	Picornavirales	Picornavirales	ssRNA(+)	V	NA	bird
KJ001579	Jingmen tick virus (ref)	NA	Flavi	Amarillovirales	ssRNA(+)	I	arthropoda	arachnida
KJ001580	Jingmen tick virus (ref)	NA	Flavi	Amarillovirales	ssRNA(+)	I	arthropoda	NA
KJ001581	Jingmen tick virus (ref)	NA	Flavi	Amarillovirales	ssRNA(+)	I	arthropoda	NA
KJ001582	Jingmen tick virus (ref)	NA	Flavi	Amarillovirales	ssRNA(+)	I	arthropoda	NA
KJ156451	enterovirus G11	Picornaviridae	Picornavirales	Picornavirales	ssRNA(+)	V	NA	mammal
KJ158169	rosavirus A2	Picornaviridae	Picornavirales	Picornavirales	ssRNA(+)	V	NA	mammal
KJ196290	Sapporo-HK299 virus	Caliciviridae	Picornavirales	Picornavirales	ssRNA(+)	V	NA	mammal
KJ415177	rafivirus A1; tortoise rafivirus	Picornaviridae	Picornavirales	Picornavirales	ssRNA(+)	V	NA	reptile
KJ418244	enterovirus B112	Picornaviridae	Picornavirales	Picornavirales	ssRNA(+)	V	NA	mammal
KJ420541	Imjin virus	Hantaviridae	Bunyavirales	Bunyavirales	ssRNA(-)	V	NA	mammal
KJ420559	Imjin virus	Hantaviridae	Bunyavirales	Bunyavirales	ssRNA(-)	V	NA	mammal
KJ420567	Imjin virus	Hantaviridae	Bunyavirales	Bunyavirales	ssRNA(-)	V	NA	mammal
KJ473806	BtMr-AlphaCoV/SAX2011	Coronaviridae	Nidovirales	Nidovirales	ssRNA(+)	V	NA	mammal
KJ473807	BtRf-AlphaCoV/HuB2013	Coronaviridae	Nidovirales	Nidovirales	ssRNA(+)	V	NA	mammal
KJ473809	BtNv-AlphaCoV/SC2013	Coronaviridae	Nidovirales	Nidovirales	ssRNA(+)	V	NA	mammal
KJ496143	camel hepatitis E virus genotype 7a	Hepeviridae	Hepelivirales	Hepelivirales	ssRNA(+)	V	NA	mammal
KJ541759	ball python nidovirus	Tobaniviridae	Nidovirales	Nidovirales	ssRNA(+)	V	NA	reptile
KJ562187	horseshoe bat hepatitis E virus	Hepeviridae	Hepelivirales	Hepelivirales	ssRNA(+)	V	NA	mammal
KJ577139	Atlantic salmon calicivirus	Caliciviridae	Picornavirales	Picornavirales	ssRNA(+)	V	NA	fish
KJ641657	bat paramyxovirus	Paramyxoviridae	Mononegavirales	Jingchuvirales_Mononegavirales	ssRNA(-)	V	NA	mammal
KJ641685	diresapivirus A1	Picornaviridae	Picornavirales	Picornavirales	ssRNA(+)	V	NA	mammal
KJ641686	aichivirus F1; bat kobuvirus 1	Picornaviridae	Picornavirales	Picornavirales	ssRNA(+)	V	NA	mammal
KJ641691	aichivirus F2	Picornaviridae	Picornavirales	Picornavirales	ssRNA(+)	V	NA	mammal
KJ641697	diresapivirus B1	Picornaviridae	Picornavirales	Picornavirales	ssRNA(+)	V	NA	mammal
KJ641698	shanbavirus A1; bat picornavirus	Picornaviridae	Picornavirales	Picornavirales	ssRNA(+)	V	NA	mammal
KJ675505	rhinovirus C42	Picornaviridae	Picornavirales	Picornavirales	ssRNA(+)	V	NA	mammal
KJ675506	rhinovirus C23	Picornaviridae	Picornavirales	Picornavirales	ssRNA(+)	V	NA	mammal
KJ675507	rhinovirus C22	Picornaviridae	Picornavirales	Picornavirales	ssRNA(+)	V	NA	mammal
KJ681496	Chinook salmon bafinivirus	Tobaniviridae	Nidovirales	Nidovirales	ssRNA(+)	V	NA	fish
KJ701249	enterovirus B113	Picornaviridae	Picornavirales	Picornavirales	ssRNA(+)	V	NA	mammal
KJ756399	aquatic bird bornavirus 2	Bornaviridae	Mononegavirales	Jingchuvirales_Mononegavirales	ssRNA(-)	V	NA	bird
KJ790198	bat norovirus	Caliciviridae	Picornavirales	Picornavirales	ssRNA(+)	V	NA	mammal
KJ855307	Gairo virus	Arenaviridae	Bunyavirales	Bunyavirales	ssRNA(-)	V	NA	mammal
KJ855308	Gairo virus	Arenaviridae	Bunyavirales	Bunyavirales	ssRNA(-)	V	NA	mammal
KJ857320	Kenkeme virus	Hantaviridae	Bunyavirales	Bunyavirales	ssRNA(-)	V	NA	mammal
KJ857321	Khabarovsk virus	Hantaviridae	Bunyavirales	Bunyavirales	ssRNA(-)	V	NA	mammal
KJ857337	Kenkeme virus	Hantaviridae	Bunyavirales	Bunyavirales	ssRNA(-)	V	NA	mammal
KJ857338	Khabarovsk virus	Hantaviridae	Bunyavirales	Bunyavirales	ssRNA(-)	V	NA	mammal
KJ857341	Kenkeme virus	Hantaviridae	Bunyavirales	Bunyavirales	ssRNA(-)	V	NA	mammal
KJ857342	Khabarovsk virus	Hantaviridae	Bunyavirales	Bunyavirales	ssRNA(-)	V	NA	mammal
KJ909794	Wēnzhōu virus	Arenaviridae	Bunyavirales	Bunyavirales	ssRNA(-)	V	NA	mammal
KJ909795	Wēnzhōu virus	Arenaviridae	Bunyavirales	Bunyavirales	ssRNA(-)	V	NA	mammal
KJ934637	aichivirus A5; roller kobuvirus	Picornaviridae	Picornavirales	Picornavirales	ssRNA(+)	V	NA	mammal
KJ950619	parrot bornavirus 8	Bornaviridae	Mononegavirales	Jingchuvirales_Mononegavirales	ssRNA(-)	V	NA	bird
KJ950620	parrot bornavirus 8	Bornaviridae	Mononegavirales	Jingchuvirales_Mononegavirales	ssRNA(-)	V	NA	bird
KJ950621	parrot bornavirus 8	Bornaviridae	Mononegavirales	Jingchuvirales_Mononegavirales	ssRNA(-)	V	NA	bird
KJ950622	parrot bornavirus 8	Bornaviridae	Mononegavirales	Jingchuvirales_Mononegavirales	ssRNA(-)	V	NA	bird
KJ950624	parrot bornavirus 8	Bornaviridae	Mononegavirales	Jingchuvirales_Mononegavirales	ssRNA(-)	V	NA	bird
KJ950625	parrot bornavirus 8	Bornaviridae	Mononegavirales	Jingchuvirales_Mononegavirales	ssRNA(-)	V	NA	bird
KJ950883	rabovirus A3	Picornaviridae	Picornavirales	Picornavirales	ssRNA(+)	V	NA	mammal
KJ950906	rosavirus B2; Norway rat rosavirus	Picornaviridae	Picornavirales	Picornavirales	ssRNA(+)	V	NA	mammal
KJ950911	rosavirus B2; Norway rat rosavirus	Picornaviridae	Picornavirales	Picornavirales	ssRNA(+)	V	NA	mammal
KJ950914	rat pestivirus	Flaviviridae	Amarillovirales	Amarillovirales	ssRNA(+)	V	NA	mammal
KJ950938	Norway rat hepacivirus 1	Flaviviridae	Amarillovirales	Amarillovirales	ssRNA(+)	V	NA	mammal
KJ950939	Norway rat hepacivirus 2	Flaviviridae	Amarillovirales	Amarillovirales	ssRNA(+)	V	NA	mammal
KJ950971	hunnivirus A4; Norway rat hunnivirus	Picornaviridae	Picornavirales	Picornavirales	ssRNA(+)	V	NA	mammal
KM017741	mamastrovirus 2	Astroviridae	Stellavirales	Stellavirales	ssRNA(+)	V	NA	mammal
KM020190	Ryukyu virus	Arenaviridae	Bunyavirales	Bunyavirales	ssRNA(-)	V	NA	mammal
KM020191	Ryukyu virus	Arenaviridae	Bunyavirales	Bunyavirales	ssRNA(-)	V	NA	mammal
KM023140	salivirus A2	Picornaviridae	Picornavirales	Picornavirales	ssRNA(+)	V	NA	mammal
KM102247	Láibīn virus	Hantaviridae	Bunyavirales	Bunyavirales	ssRNA(-)	V	NA	mammal
KM102248	Láibīn virus	Hantaviridae	Bunyavirales	Bunyavirales	ssRNA(-)	V	NA	mammal
KM102249	Láibīn virus	Hantaviridae	Bunyavirales	Bunyavirales	ssRNA(-)	V	NA	mammal
KM110938	Mikumi yellow baboon virus 1	Arteriviridae	Nidovirales	Nidovirales	ssRNA(+)	V	NA	mammal
KM114265	Loveridges garter snake virus 1	Bornaviridae	Mononegavirales	Jingchuvirales_Mononegavirales	ssRNA(-)	V	NA	reptile
KM203656	orivirus A1; chicken orivirus 1	Picornaviridae	Picornavirales	Picornavirales	ssRNA(+)	V	NA	bird
KM259923	pasivirus A3	Picornaviridae	Picornavirales	Picornavirales	ssRNA(+)	V	NA	mammal
KM272987	Mariental virus	Arenaviridae	Bunyavirales	Bunyavirales	ssRNA(-)	V	NA	mammal
KM272988	Okahandja virus	Arenaviridae	Bunyavirales	Bunyavirales	ssRNA(-)	V	NA	mammal
KM273013	enterovirus B93	Picornaviridae	Picornavirales	Picornavirales	ssRNA(+)	V	NA	mammal
KM349742	betacoronavirus HKU24	Coronaviridae	Nidovirales	Nidovirales	ssRNA(+)	V	NA	mammal
KM369887	rotavirus I	Sedoreoviridae	Reovirales	Reovirales	(ds)RNA	V	NA	mammal
KM369888	rotavirus I	Sedoreoviridae	Reovirales	Reovirales	(ds)RNA	V	NA	mammal
KM369889	rotavirus I	Sedoreoviridae	Reovirales	Reovirales	(ds)RNA	V	NA	mammal
KM369890	rotavirus I	Sedoreoviridae	Reovirales	Reovirales	(ds)RNA	V	NA	mammal
KM369891	rotavirus I	Sedoreoviridae	Reovirales	Reovirales	(ds)RNA	V	NA	mammal
KM369892	rotavirus I	Sedoreoviridae	Reovirales	Reovirales	(ds)RNA	V	NA	mammal
KM369893	rotavirus I	Sedoreoviridae	Reovirales	Reovirales	(ds)RNA	V	NA	mammal
KM369894	rotavirus I	Sedoreoviridae	Reovirales	Reovirales	(ds)RNA	V	NA	mammal
KM369895	rotavirus I	Sedoreoviridae	Reovirales	Reovirales	(ds)RNA	V	NA	mammal
KM369896	rotavirus I	Sedoreoviridae	Reovirales	Reovirales	(ds)RNA	V	NA	mammal
KM369897	rotavirus I	Sedoreoviridae	Reovirales	Reovirales	(ds)RNA	V	NA	mammal
KM396707	malagasivirus A1; lesavirus 1	Picornaviridae	Picornavirales	Picornavirales	ssRNA(+)	V	NA	mammal
KM396708	malagasivirus B1; lesavirus 2	Picornaviridae	Picornavirales	Picornavirales	ssRNA(+)	V	NA	mammal
KM454473	Duck coronavirus DK/GD/27/2014	Coronaviridae	Nidovirales	Nidovirales	ssRNA(+)	V	NA	bird
KM486097	rhinovirus C34	Picornaviridae	Picornavirales	Picornavirales	ssRNA(+)	V	NA	mammal
KM516906	rat hepatitis E virus	Hepeviridae	Hepelivirales	Hepelivirales	ssRNA(+)	V	NA	mammal
KM589358	bopivirus A1; bovine picornavirus	Picornaviridae	Picornavirales	Picornavirales	ssRNA(+)	V	NA	mammal
KM589359	bovine nidovirus	Tobaniviridae	Nidovirales	Nidovirales	ssRNA(+)	V	NA	mammal
KM677927	simian hemorrhagic encephalitis virus	Arteriviridae	Nidovirales	Nidovirales	ssRNA(+)	V	NA	mammal
KM817593	Bole Tick Virus 3 (ref)	NA	Mono-Chu	Jingchuvirales_Mononegavirales	ssRNA(-)	I	arthropoda	arachnida
KM817594	Changping Tick Virus 2 (ref)	NA	Mono-Chu	Jingchuvirales_Mononegavirales	ssRNA(-)	I	arthropoda	arachnida
KM817595	Changping Tick Virus 3 (ref)	NA	Mono-Chu	Jingchuvirales_Mononegavirales	ssRNA(-)	I	arthropoda	arachnida
KM817596	Hubei chuvirus-like virus 2 (ref)	NA	Mono-Chu	Jingchuvirales_Mononegavirales	ssRNA(-)	I	arthropoda	NA
KM817597	Hubei chuvirus-like virus 2 (ref)	NA	Mono-Chu	Jingchuvirales_Mononegavirales	ssRNA(-)	I	arthropoda	arachnida
KM817598	Shayang Fly Virus 1 (ref)	NA	Mono-Chu	Jingchuvirales_Mononegavirales	ssRNA(-)	I	arthropoda	Insecta
KM817599	Tacheng Tick Virus 4 (ref)	NA	Mono-Chu	Jingchuvirales_Mononegavirales	ssRNA(-)	I	arthropoda	arachnida
KM817600	Tacheng Tick Virus 5 (ref)	NA	Mono-Chu	Jingchuvirales_Mononegavirales	ssRNA(-)	I	arthropoda	arachnida
KM817601	Wenzhou crab virus 2 (ref)	NA	Mono-Chu	Jingchuvirales_Mononegavirales	ssRNA(-)	I	arthropoda	Malacostraca
KM817602	Wenzhou crab virus 2 (ref)	NA	Mono-Chu	Jingchuvirales_Mononegavirales	ssRNA(-)	I	arthropoda	NA
KM817603	Wenzhou crab virus 3 (ref)	NA	Mono-Chu	Jingchuvirales_Mononegavirales	ssRNA(-)	I	arthropoda	Malacostraca
KM817604	Wuchang Cockroach Virus 3 (ref)	NA	Mono-Chu	Jingchuvirales_Mononegavirales	ssRNA(-)	I	arthropoda	Insecta
KM817605	Wuchang Cockroach Virus 3 (ref)	NA	Mono-Chu	Jingchuvirales_Mononegavirales	ssRNA(-)	I	arthropoda	NA
KM817606	Wuhan Louse Fly Virus 6 (ref)	NA	Mono-Chu	Jingchuvirales_Mononegavirales	ssRNA(-)	I	arthropoda	Insecta
KM817607	Wuhan Louse Fly Virus 6 (ref)	NA	Mono-Chu	Jingchuvirales_Mononegavirales	ssRNA(-)	I	arthropoda	NA
KM817608	Wuhan Louse Fly Virus 7 (ref)	NA	Mono-Chu	Jingchuvirales_Mononegavirales	ssRNA(-)	I	arthropoda	NA
KM817609	Wuhan Louse Fly Virus 7 (ref)	NA	Mono-Chu	Jingchuvirales_Mononegavirales	ssRNA(-)	I	arthropoda	Insecta
KM817610	Wuhan Mosquito Virus 8 (ref)	NA	Mono-Chu	Jingchuvirales_Mononegavirales	ssRNA(-)	I	arthropoda	Insecta
KM817611	Wuhan tick virus 2 (ref)	NA	Mono-Chu	Jingchuvirales_Mononegavirales	ssRNA(-)	I	arthropoda	arachnida
KM817612	Shuangao Fly Virus 1 (ref)	NA	Mono-Chu	Jingchuvirales_Mononegavirales	ssRNA(-)	I	arthropoda	Insecta
KM817613	Shuangao Lacewing Virus (ref)	NA	Mono-Chu	Jingchuvirales_Mononegavirales	ssRNA(-)	I	arthropoda	Insecta
KM817614	Shuangao Insect Virus 5 (ref)	NA	Mono-Chu	Jingchuvirales_Mononegavirales	ssRNA(-)	I	arthropoda	Insecta
KM817615	Jingshan Fly Virus 1 (ref)	NA	Orthomyxo	Articulavirales	ssRNA(-)	I	arthropoda	Insecta
KM817616	Jiujie Fly Virus (ref)	NA	Orthomyxo	Articulavirales	ssRNA(-)	I	arthropoda	Insecta
KM817617	Sanxia Water Strider Virus 3 (ref)	NA	Orthomyxo	Articulavirales	ssRNA(-)	I	arthropoda	Insecta
KM817618	Shayang Spider Virus 3 (ref)	NA	Orthomyxo	Articulavirales	ssRNA(-)	I	arthropoda	arachnida
KM817619	Shuangao Insect Virus 4 (ref)	NA	Orthomyxo	Articulavirales	ssRNA(-)	I	arthropoda	Insecta
KM817620	Wuhan Louse Fly Virus 3 (ref)	NA	Orthomyxo	Articulavirales	ssRNA(-)	I	arthropoda	Insecta
KM817621	Wuhan Louse Fly Virus 4 (ref)	NA	Orthomyxo	Articulavirales	ssRNA(-)	I	arthropoda	Insecta
KM817622	Wuhan Mosquito Virus 3 (ref)	NA	Orthomyxo	Articulavirales	ssRNA(-)	I	arthropoda	Insecta
KM817623	Wuhan mosquito virus 4 (ref)	NA	Orthomyxo	Articulavirales	ssRNA(-)	I	arthropoda	Insecta
KM817624	Wuhan Mosquito Virus 5 (ref)	NA	Orthomyxo	Articulavirales	ssRNA(-)	I	arthropoda	Insecta
KM817625	Wuhan Mosquito Virus 6 (ref)	NA	Orthomyxo	Articulavirales	ssRNA(-)	I	arthropoda	Insecta
KM817626	Wuhan Mosquito Virus 7 (ref)	NA	Orthomyxo	Articulavirales	ssRNA(-)	I	arthropoda	Insecta
KM817627	Wuhan Mothfly Virus (ref)	NA	Orthomyxo	Articulavirales	ssRNA(-)	I	arthropoda	Insecta
KM817628	Wuchang Cockroach Virus 2 (ref)	NA	Orthomyxo	Articulavirales	ssRNA(-)	I	arthropoda	Insecta
KM817629	Bole Tick Virus 2 (ref)	NA	Mono-Chu	Jingchuvirales_Mononegavirales	ssRNA(-)	I	arthropoda	arachnida
KM817630	Huangpi Tick Virus 3 (ref)	NA	Mono-Chu	Jingchuvirales_Mononegavirales	ssRNA(-)	I	arthropoda	arachnida
KM817631	Jingshan Fly Virus 2 (ref)	NA	Mono-Chu	Jingchuvirales_Mononegavirales	ssRNA(-)	I	arthropoda	Insecta
KM817632	Lishi Spider Virus 2 (ref)	NA	Mono-Chu	Jingchuvirales_Mononegavirales	ssRNA(-)	I	arthropoda	arachnida
KM817633	Sanxia Water Strider Virus 4 (ref)	NA	Mono-Chu	Jingchuvirales_Mononegavirales	ssRNA(-)	I	arthropoda	Insecta
KM817634	Sanxia Water Strider Virus 5 (ref)	NA	Mono-Chu	Jingchuvirales_Mononegavirales	ssRNA(-)	I	arthropoda	Insecta
KM817635	Shayang Fly Virus 2 (ref)	NA	Mono-Chu	Jingchuvirales_Mononegavirales	ssRNA(-)	I	arthropoda	Insecta
KM817636	Shayang Fly Virus 3 (ref)	NA	Mono-Chu	Jingchuvirales_Mononegavirales	ssRNA(-)	I	arthropoda	Insecta
KM817637	Shuangao Bedbug Virus 2 (ref)	NA	Mono-Chu	Jingchuvirales_Mononegavirales	ssRNA(-)	I	arthropoda	Insecta
KM817638	Shuangao Fly Virus 2 (ref)	NA	Mono-Chu	Jingchuvirales_Mononegavirales	ssRNA(-)	I	arthropoda	Insecta
KM817639	Shuangao Insect Virus 6 (ref)	NA	Mono-Chu	Jingchuvirales_Mononegavirales	ssRNA(-)	I	arthropoda	Insecta
KM817640	Tacheng Tick Virus 3 (ref)	NA	Mono-Chu	Jingchuvirales_Mononegavirales	ssRNA(-)	I	arthropoda	arachnida
KM817641	Tacheng Tick Virus 6 (ref)	NA	Mono-Chu	Jingchuvirales_Mononegavirales	ssRNA(-)	I	arthropoda	arachnida
KM817642	Tacheng Tick Virus 7 (ref)	NA	Mono-Chu	Jingchuvirales_Mononegavirales	ssRNA(-)	I	arthropoda	arachnida
KM817643	Taishun Tick Virus (ref)	NA	Mono-Chu	Jingchuvirales_Mononegavirales	ssRNA(-)	I	arthropoda	arachnida
KM817644	Wenzhou crab virus 1 (ref)	NA	Mono-Chu	Jingchuvirales_Mononegavirales	ssRNA(-)	I	arthropoda	Malacostraca
KM817645	Wuhan Ant Virus (ref)	NA	Mono-Chu	Jingchuvirales_Mononegavirales	ssRNA(-)	I	arthropoda	Insecta
KM817646	Wuhan Fly Virus 2 (ref)	NA	Mono-Chu	Jingchuvirales_Mononegavirales	ssRNA(-)	I	arthropoda	Insecta
KM817647	Wuhan Fly Virus 3 (ref)	NA	Mono-Chu	Jingchuvirales_Mononegavirales	ssRNA(-)	I	arthropoda	Insecta
KM817648	Wuhan House Fly Virus 1 (ref)	NA	Mono-Chu	Jingchuvirales_Mononegavirales	ssRNA(-)	I	arthropoda	Insecta
KM817649	Wuhan House Fly Virus 2 (ref)	NA	Mono-Chu	Jingchuvirales_Mononegavirales	ssRNA(-)	I	arthropoda	Insecta
KM817650	Wuhan Insect virus 4 (ref)	NA	Mono-Chu	Jingchuvirales_Mononegavirales	ssRNA(-)	I	arthropoda	Insecta
KM817651	Wuhan Insect virus 5 (ref)	NA	Mono-Chu	Jingchuvirales_Mononegavirales	ssRNA(-)	I	arthropoda	Insecta
KM817652	Wuhan Insect virus 6 (ref)	NA	Mono-Chu	Jingchuvirales_Mononegavirales	ssRNA(-)	I	arthropoda	Insecta
KM817653	Wuhan Insect virus 7 (ref)	NA	Mono-Chu	Jingchuvirales_Mononegavirales	ssRNA(-)	I	arthropoda	Insecta
KM817654	Wuhan Louse Fly Virus 5 (ref)	NA	Mono-Chu	Jingchuvirales_Mononegavirales	ssRNA(-)	I	arthropoda	Insecta
KM817655	Wuhan Louse Fly Virus 8 (ref)	NA	Mono-Chu	Jingchuvirales_Mononegavirales	ssRNA(-)	I	arthropoda	Insecta
KM817656	Wuhan Louse Fly Virus 9 (ref)	NA	Mono-Chu	Jingchuvirales_Mononegavirales	ssRNA(-)	I	arthropoda	Insecta
KM817657	Wuhan Louse Fly Virus 10 (ref)	NA	Mono-Chu	Jingchuvirales_Mononegavirales	ssRNA(-)	I	arthropoda	Insecta
KM817658	Wuhan Louse Fly Virus 11 (ref)	NA	Mono-Chu	Jingchuvirales_Mononegavirales	ssRNA(-)	I	arthropoda	Insecta
KM817659	Wuhan Mosquito Virus 9 (ref)	NA	Mono-Chu	Jingchuvirales_Mononegavirales	ssRNA(-)	I	arthropoda	Insecta
KM817660	Wuhan Tick Virus 1 (ref)	NA	Mono-Chu	Jingchuvirales_Mononegavirales	ssRNA(-)	I	arthropoda	arachnida
KM817661	Xincheng Mosquito Virus (ref)	NA	Mono-Chu	Jingchuvirales_Mononegavirales	ssRNA(-)	I	arthropoda	Insecta
KM817662	Yongjia Tick Virus 2 (ref)	NA	Mono-Chu	Jingchuvirales_Mononegavirales	ssRNA(-)	I	arthropoda	arachnida
KM817663	Wuhan Louse Fly Virus 1 (ref)	NA	Bunya-Arena	Bunyavirales	ssRNA(-)	I	arthropoda	Insecta
KM817664	Bole Tick Virus 1 (ref)	NA	Bunya-Arena	Bunyavirales	ssRNA(-)	I	arthropoda	arachnida
KM817665	Changping Tick Virus 1 (ref)	NA	Bunya-Arena	Bunyavirales	ssRNA(-)	I	arthropoda	arachnida
KM817666	Dabieshan Tick Virus (ref)	NA	Bunya-Arena	Bunyavirales	ssRNA(-)	I	arthropoda	arachnida
KM817667	Huangpi Tick Virus 1 (ref)	NA	Bunya-Arena	Bunyavirales	ssRNA(-)	I	arthropoda	arachnida
KM817669	Huangshi Humpbacked Fly Virus (ref)	NA	Bunya-Arena	Bunyavirales	ssRNA(-)	I	arthropoda	Insecta
KM817670	Jiangxia Mosquito Virus 1 (ref)	NA	Bunya-Arena	Bunyavirales	ssRNA(-)	I	arthropoda	Insecta
KM817671	Jiangxia Mosquito Virus 2 (ref)	NA	Bunya-Arena	Bunyavirales	ssRNA(-)	I	arthropoda	Insecta
KM817672	Lihan Tick Virus (ref)	NA	Bunya-Arena	Bunyavirales	ssRNA(-)	I	arthropoda	arachnida
KM817673	Qingnian Mosquito Virus (ref)	NA	Bunya-Arena	Bunyavirales	ssRNA(-)	I	arthropoda	Insecta
KM817674	Sanxia Water Strider Virus 1 (ref)	NA	Bunya-Arena	Bunyavirales	ssRNA(-)	I	arthropoda	Insecta
KM817675	Sanxia Water Strider Virus 2 (ref)	NA	Bunya-Arena	Bunyavirales	ssRNA(-)	I	arthropoda	Insecta
KM817676	Shayang Spider Virus 1 (ref)	NA	Bunya-Arena	Bunyavirales	ssRNA(-)	I	arthropoda	arachnida
KM817677	Shayang Spider Virus 2 (ref)	NA	Bunya-Arena	Bunyavirales	ssRNA(-)	I	arthropoda	arachnida
KM817678	Shuangao Bedbug Virus 1 (ref)	NA	Bunya-Arena	Bunyavirales	ssRNA(-)	I	arthropoda	Insecta
KM817679	Shuangao Insect Virus 1 (ref)	NA	Bunya-Arena	Bunyavirales	ssRNA(-)	I	arthropoda	Insecta
KM817680	Shuangao Insect Virus 2 (ref)	NA	Bunya-Arena	Bunyavirales	ssRNA(-)	I	arthropoda	Insecta
KM817681	Shuangao Insect Virus 3 (ref)	NA	Bunya-Arena	Bunyavirales	ssRNA(-)	I	arthropoda	Insecta
KM817682	Shuangao Mosquito Virus (ref)	NA	Bunya-Arena	Bunyavirales	ssRNA(-)	I	arthropoda	Insecta
KM817683	Tacheng Tick Virus 1 (ref)	NA	Bunya-Arena	Bunyavirales	ssRNA(-)	I	arthropoda	arachnida
KM817684	Tacheng Tick Virus 2 (ref)	NA	Bunya-Arena	Bunyavirales	ssRNA(-)	I	arthropoda	arachnida
KM817685	Wenzhou Tick Virus (ref)	NA	Bunya-Arena	Bunyavirales	ssRNA(-)	I	arthropoda	arachnida
KM817686	Whenzhou Shrimp Virus 1 (ref)	NA	Bunya-Arena	Bunyavirales	ssRNA(-)	I	arthropoda	Malacostraca
KM817687	Whenzhou Shrimp Virus 2 (ref)	NA	Bunya-Arena	Bunyavirales	ssRNA(-)	I	arthropoda	Malacostraca
KM817688	Wuchang Cockroach Virus 1 (ref)	NA	Bunya-Arena	Bunyavirales	ssRNA(-)	I	arthropoda	Insecta
KM817689	Wuhan Fly Virus 1 (ref)	NA	Bunya-Arena	Bunyavirales	ssRNA(-)	I	arthropoda	Insecta
KM817690	Wuhan horsefly Virus (ref)	NA	Bunya-Arena	Bunyavirales	ssRNA(-)	I	arthropoda	Insecta
KM817691	Wuhan Insect virus 1 (ref)	NA	Bunya-Arena	Bunyavirales	ssRNA(-)	I	arthropoda	Insecta
KM817692	Wuhan Insect virus 2 (ref)	NA	Bunya-Arena	Bunyavirales	ssRNA(-)	I	arthropoda	Insecta
KM817693	Wuhan Insect virus 3 (ref)	NA	Bunya-Arena	Bunyavirales	ssRNA(-)	I	arthropoda	Insecta
KM817694	Wuhan Louse Fly Virus 2 (ref)	NA	Bunya-Arena	Bunyavirales	ssRNA(-)	I	arthropoda	Insecta
KM817695	Wuhan Millipede Virus 1 (ref)	NA	Bunya-Arena	Bunyavirales	ssRNA(-)	I	arthropoda	diplopoda
KM817696	Wuhan Millipede Virus 2 (ref)	NA	Bunya-Arena	Bunyavirales	ssRNA(-)	I	arthropoda	Insecta
KM817697	Wuhan Mosquito Virus 1 (ref)	NA	Bunya-Arena	Bunyavirales	ssRNA(-)	I	arthropoda	Insecta
KM817698	Wuhan Mosquito Virus 2 (ref)	NA	Bunya-Arena	Bunyavirales	ssRNA(-)	I	arthropoda	Insecta
KM817699	Wuhan Spider Virus (ref)	NA	Bunya-Arena	Bunyavirales	ssRNA(-)	I	arthropoda	arachnida
KM817700	Wutai Mosquito Virus (ref)	NA	Bunya-Arena	Bunyavirales	ssRNA(-)	I	arthropoda	Insecta
KM817701	Xinzhou Mosquito Virus (ref)	NA	Bunya-Arena	Bunyavirales	ssRNA(-)	I	arthropoda	Insecta
KM817702	Xinzhou Spider Virus (ref)	NA	Bunya-Arena	Bunyavirales	ssRNA(-)	I	arthropoda	arachnida
KM817703	Yichang Insect virus (ref)	NA	Bunya-Arena	Bunyavirales	ssRNA(-)	I	arthropoda	Insecta
KM817704	Yongjia Tick Virus 1 (ref)	NA	Bunya-Arena	Bunyavirales	ssRNA(-)	I	arthropoda	arachnida
KM817705	Zhee Mosquito virus (ref)	NA	Bunya-Arena	Bunyavirales	ssRNA(-)	I	arthropoda	Insecta
KM817706	Huangpi Tick Virus 1 (ref)	NA	Bunya-Arena	Bunyavirales	ssRNA(-)	I	arthropoda	NA
KM817709	Jiangxia Mosquito Virus 2 (ref)	NA	Bunya-Arena	Bunyavirales	ssRNA(-)	I	arthropoda	NA
KM817711	Sanxia Water Strider Virus 1 (ref)	NA	Bunya-Arena	Bunyavirales	ssRNA(-)	I	arthropoda	NA
KM817712	Shayang Spider Virus 1 (ref)	NA	Bunya-Arena	Bunyavirales	ssRNA(-)	I	arthropoda	NA
KM817713	Shuangao Bedbug Virus 1 (ref)	NA	Bunya-Arena	Bunyavirales	ssRNA(-)	I	arthropoda	NA
KM817714	Shuangao Insect Virus 1 (ref)	NA	Bunya-Arena	Bunyavirales	ssRNA(-)	I	arthropoda	NA
KM817715	Shuangao Insect Virus 2 (ref)	NA	Bunya-Arena	Bunyavirales	ssRNA(-)	I	arthropoda	NA
KM817717	Tacheng Tick Virus 1 (ref)	NA	Bunya-Arena	Bunyavirales	ssRNA(-)	I	arthropoda	NA
KM817718	Wenzhou Tick Virus (ref)	NA	Bunya-Arena	Bunyavirales	ssRNA(-)	I	arthropoda	NA
KM817719	Whenzhou Shrimp Virus 1 (ref)	NA	Bunya-Arena	Bunyavirales	ssRNA(-)	I	arthropoda	NA
KM817720	Whenzhou Shrimp Virus 2 (ref)	NA	Bunya-Arena	Bunyavirales	ssRNA(-)	I	arthropoda	NA
KM817721	Wuchang Cockroach Virus 1 (ref)	NA	Bunya-Arena	Bunyavirales	ssRNA(-)	I	arthropoda	NA
KM817722	Wuhan Fly Virus 1 (ref)	NA	Bunya-Arena	Bunyavirales	ssRNA(-)	I	arthropoda	NA
KM817723	Wuhan horsefly Virus (ref)	NA	Bunya-Arena	Bunyavirales	ssRNA(-)	I	arthropoda	NA
KM817724	Wuhan Insect virus 2	NA	Bunya-Arena	Bunyavirales	ssRNA(-)	I	arthropoda	Insecta
KM817725	Wuhan Louse Fly Virus 1 (ref)	NA	Bunya-Arena	Bunyavirales	ssRNA(-)	I	arthropoda	NA
KM817726	Wuhan Mosquito Virus 1 (ref)	NA	Bunya-Arena	Bunyavirales	ssRNA(-)	I	arthropoda	NA
KM817727	Wuhan Mosquito Virus 2 (ref)	NA	Bunya-Arena	Bunyavirales	ssRNA(-)	I	arthropoda	NA
KM817728	Wutai Mosquito Virus (ref)	NA	Bunya-Arena	Bunyavirales	ssRNA(-)	I	arthropoda	NA
KM817729	Xinzhou Spider Virus (ref)	NA	Bunya-Arena	Bunyavirales	ssRNA(-)	I	arthropoda	NA
KM817730	Yichang Insect virus (ref)	NA	Bunya-Arena	Bunyavirales	ssRNA(-)	I	arthropoda	NA
KM817731	Bole Tick Virus 1 (ref)	NA	Bunya-Arena	Bunyavirales	ssRNA(-)	I	arthropoda	NA
KM817732	Changping Tick Virus 1 (ref)	NA	Bunya-Arena	Bunyavirales	ssRNA(-)	I	arthropoda	NA
KM817733	Dabieshan Tick Virus (ref)	NA	Bunya-Arena	Bunyavirales	ssRNA(-)	I	arthropoda	NA
KM817734	Huangpi Tick Virus 1 (ref)	NA	Bunya-Arena	Bunyavirales	ssRNA(-)	I	arthropoda	NA
KM817736	Lihan Tick Virus (ref)	NA	Bunya-Arena	Bunyavirales	ssRNA(-)	I	arthropoda	NA
KM817737	Sanxia Water Strider Virus 1 (ref)	NA	Bunya-Arena	Bunyavirales	ssRNA(-)	I	arthropoda	NA
KM817738	Shayang Spider Virus 1 (ref)	NA	Bunya-Arena	Bunyavirales	ssRNA(-)	I	arthropoda	NA
KM817739	Shuangao Insect Virus 1 (ref)	NA	Bunya-Arena	Bunyavirales	ssRNA(-)	I	arthropoda	NA
KM817740	Shuangao Insect Virus 2 (ref)	NA	Bunya-Arena	Bunyavirales	ssRNA(-)	I	arthropoda	NA
KM817743	Tacheng Tick Virus 1 (ref)	NA	Bunya-Arena	Bunyavirales	ssRNA(-)	I	arthropoda	NA
KM817744	Tacheng Tick Virus 2 (ref)	NA	Bunya-Arena	Bunyavirales	ssRNA(-)	I	arthropoda	NA
KM817745	Wenzhou Tick Virus (ref)	NA	Bunya-Arena	Bunyavirales	ssRNA(-)	I	arthropoda	NA
KM817746	Whenzhou Shrimp Virus 1 (ref)	NA	Bunya-Arena	Bunyavirales	ssRNA(-)	I	arthropoda	NA
KM817748	Wuchang Cockroach Virus 1 (ref)	NA	Bunya-Arena	Bunyavirales	ssRNA(-)	I	arthropoda	NA
KM817749	Wuhan Fly Virus 1 (ref)	NA	Bunya-Arena	Bunyavirales	ssRNA(-)	I	arthropoda	NA
KM817750	Wuhan horsefly Virus (ref)	NA	Bunya-Arena	Bunyavirales	ssRNA(-)	I	arthropoda	NA
KM817751	Wuhan horsefly Virus (ref)	NA	Bunya-Arena	Bunyavirales	ssRNA(-)	I	arthropoda	NA
KM817752	Wuhan Insect virus 1 (ref)	NA	Bunya-Arena	Bunyavirales	ssRNA(-)	I	arthropoda	NA
KM817753	Wuhan Insect virus 2	NA	Bunya-Arena	Bunyavirales	ssRNA(-)	I	arthropoda	NA
KM817755	Wuhan Louse Fly Virus 1 (ref)	NA	Bunya-Arena	Bunyavirales	ssRNA(-)	I	arthropoda	NA
KM817756	Wuhan Louse Fly Virus 2 (ref)	NA	Bunya-Arena	Bunyavirales	ssRNA(-)	I	arthropoda	NA
KM817757	Wuhan Millipede Virus 2 (ref)	NA	Bunya-Arena	Bunyavirales	ssRNA(-)	I	arthropoda	NA
KM817758	Wuhan Mosquito Virus 1 (ref)	NA	Bunya-Arena	Bunyavirales	ssRNA(-)	I	arthropoda	NA
KM817759	Wuhan Mosquito Virus 2 (ref)	NA	Bunya-Arena	Bunyavirales	ssRNA(-)	I	arthropoda	NA
KM817761	Wutai Mosquito Virus (ref)	NA	Bunya-Arena	Bunyavirales	ssRNA(-)	I	arthropoda	NA
KM817762	Xinzhou Spider Virus (ref)	NA	Bunya-Arena	Bunyavirales	ssRNA(-)	I	arthropoda	NA
KM817763	Yichang Insect virus (ref)	NA	Bunya-Arena	Bunyavirales	ssRNA(-)	I	arthropoda	NA
KM817764	Yongjia Tick Virus 1 (ref)	NA	Bunya-Arena	Bunyavirales	ssRNA(-)	I	arthropoda	NA
KM873611	torchivirus A1; tortoise picornavirus	Picornaviridae	Picornavirales	Picornavirales	ssRNA(+)	V	NA	reptile
KP026921	African pouched rat arterivirus	Arteriviridae	Nidovirales	Nidovirales	ssRNA(+)	V	NA	mammal
KP050226	souris virus	Arenaviridae	Bunyavirales	Bunyavirales	ssRNA(-)	V	NA	mammal
KP050227	souris virus	Arenaviridae	Bunyavirales	Bunyavirales	ssRNA(-)	V	NA	mammal
KP054273	mischivirus B1; bat picornavirus	Picornaviridae	Picornavirales	Picornavirales	ssRNA(+)	V	NA	mammal
KP100644	mischivirus C1; African bat icavirus	Picornaviridae	Picornavirales	Picornavirales	ssRNA(+)	V	NA	mammal
KP126831	DeBrazza’s monkey arterivirus	Arteriviridae	Nidovirales	Nidovirales	ssRNA(+)	V	NA	mammal
KP230449	harkavirus A1; falcovirus	Picornaviridae	Picornavirales	Picornavirales	ssRNA(+)	V	NA	bird
KP233897	rabovirus A1	Picornaviridae	Picornavirales	Picornavirales	ssRNA(+)	V	NA	mammal
KP236128	bovine rhinitis A virus 1	Picornaviridae	Picornavirales	Picornavirales	ssRNA(+)	V	NA	mammal
KP264975	bovine rhinitis B virus 3	Picornaviridae	Picornavirales	Picornavirales	ssRNA(+)	V	NA	mammal
KP271124	Teviot virus	Paramyxoviridae	Mononegavirales	Jingchuvirales_Mononegavirales	ssRNA(-)	V	NA	mammal
KP280006	RtMruf arterivirus	Arteriviridae	Nidovirales	Nidovirales	ssRNA(+)	V	NA	mammal
KP282614	rhinovirus C54	Picornaviridae	Picornavirales	Picornavirales	ssRNA(+)	V	NA	mammal
KP325401	non-primate hepacivirus	Flaviviridae	Amarillovirales	Amarillovirales	ssRNA(+)	V	NA	mammal
KP345887	enterovirus I1; dromedary camel enterovirus 1	Picornaviridae	Picornavirales	Picornavirales	ssRNA(+)	V	NA	mammal
KP345888	enterovirus I2; dromedary camel enterovirus 2	Picornaviridae	Picornavirales	Picornavirales	ssRNA(+)	V	NA	mammal
KP641127	bovine hepacivirus	Flaviviridae	Amarillovirales	Amarillovirales	ssRNA(+)	V	NA	mammal
KP770140	ampivirus A1	Picornaviridae	Picornavirales	Picornavirales	ssRNA(+)	V	NA	reptile
KP779642	sicinivirus A2	Picornaviridae	Picornavirales	Picornavirales	ssRNA(+)	V	NA	bird
KP867641	Mariental virus	Arenaviridae	Bunyavirales	Bunyavirales	ssRNA(-)	V	NA	mammal
KP867642	Okahandja virus	Arenaviridae	Bunyavirales	Bunyavirales	ssRNA(-)	V	NA	mammal
KP890662	rhinovirus C57	Picornaviridae	Picornavirales	Picornavirales	ssRNA(+)	V	NA	mammal
KP982873	enterovirus G10	Picornaviridae	Picornavirales	Picornavirales	ssRNA(+)	V	NA	mammal
KR011347	atypical porcine pestivirus	Flaviviridae	Amarillovirales	Amarillovirales	ssRNA(+)	V	NA	mammal
KR072621	Nova virus	Hantaviridae	Bunyavirales	Bunyavirales	ssRNA(-)	V	NA	mammal
KR072622	Nova virus	Hantaviridae	Bunyavirales	Bunyavirales	ssRNA(-)	V	NA	mammal
KR072623	Nova virus	Hantaviridae	Bunyavirales	Bunyavirales	ssRNA(-)	V	NA	mammal
KR139839	Pebjah virus	Arteriviridae	Nidovirales	Nidovirales	ssRNA(+)	V	NA	mammal
KR612223	parrot bornavirus 5	Bornaviridae	Mononegavirales	Jingchuvirales_Mononegavirales	ssRNA(-)	V	NA	bird
KR612230	eelpout rhabdovirus	Rhabdoviridae	Mononegavirales	Jingchuvirales_Mononegavirales	ssRNA(-)	V	NA	fish
KR703607	hepatovirus B1; phopivirus	Picornaviridae	Picornavirales	Picornavirales	ssRNA(+)	V	NA	mammal
KR862307	Free State vervet virus	Arteriviridae	Nidovirales	Nidovirales	ssRNA(+)	V	NA	mammal
KR870012	University of Giessen virus 1	Arenaviridae	Bunyavirales	Bunyavirales	ssRNA(-)	V	NA	reptile
KR870013	University of Giessen virus 3	Arenaviridae	Bunyavirales	Bunyavirales	ssRNA(-)	V	NA	reptile
KR870015	University of Giessen virus 2	Arenaviridae	Bunyavirales	Bunyavirales	ssRNA(-)	V	NA	reptile
KR870017	Haartman Institute snake virus 1	Arenaviridae	Bunyavirales	Bunyavirales	ssRNA(-)	V	NA	reptile
KR870022	University of Giessen virus 1	Arenaviridae	Bunyavirales	Bunyavirales	ssRNA(-)	V	NA	reptile
KR870023	University of Giessen virus 3	Arenaviridae	Bunyavirales	Bunyavirales	ssRNA(-)	V	NA	reptile
KR870029	University of Giessen virus 2	Arenaviridae	Bunyavirales	Bunyavirales	ssRNA(-)	V	NA	reptile
KR870031	Haartman Institute snake virus 1	Arenaviridae	Bunyavirales	Bunyavirales	ssRNA(-)	V	NA	reptile
KR902507	equine picobirnavirus	Picobirnaviridae	Durnavirales	Durnavirales	(ds)RNA	V	NA	mammal
KR902508	equine picobirnavirus	Picobirnaviridae	Durnavirales	Durnavirales	(ds)RNA	V	NA	mammal
KR902510	Infectious bronchitis virus Ind-TN92-03	Coronaviridae	Nidovirales	Nidovirales	ssRNA(+)	V	NA	bird
KR902709	Wuhan cricket virus (ref)	NA	Flavi	Amarillovirales	ssRNA(+)	I	arthropoda	Insecta
KR902710	Wuhan cricket virus (ref)	NA	Flavi	Amarillovirales	ssRNA(+)	I	arthropoda	NA
KR902711	Wuhan cricket virus (ref)	NA	Flavi	Amarillovirales	ssRNA(+)	I	arthropoda	NA
KR902712	Wuhan cricket virus (ref)	NA	Flavi	Amarillovirales	ssRNA(+)	I	arthropoda	NA
KR902713	Wuhan flea virus (ref)	NA	Flavi	Amarillovirales	ssRNA(+)	I	arthropoda	NA
KR902714	Wuhan flea virus (ref)	NA	Flavi	Amarillovirales	ssRNA(+)	I	arthropoda	NA
KR902715	Wuhan flea virus (ref)	NA	Flavi	Amarillovirales	ssRNA(+)	I	arthropoda	NA
KR902716	Wuhan flea virus (ref)	NA	Flavi	Amarillovirales	ssRNA(+)	I	arthropoda	NA
KR902717	Shuangao insect virus 7 (ref)	NA	Flavi	Amarillovirales	ssRNA(+)	I	arthropoda	Insecta
KR902718	Shuangao insect virus 7 (ref)	NA	Flavi	Amarillovirales	ssRNA(+)	I	arthropoda	NA
KR902719	Shuangao insect virus 7 (ref)	NA	Flavi	Amarillovirales	ssRNA(+)	I	arthropoda	NA
KR902720	Shuangao insect virus 7 (ref)	NA	Flavi	Amarillovirales	ssRNA(+)	I	arthropoda	NA
KR902721	Wuhan aphid virus 1 (ref)	NA	Flavi	Amarillovirales	ssRNA(+)	I	arthropoda	Insecta
KR902722	Wuhan aphid virus 1 (ref)	NA	Flavi	Amarillovirales	ssRNA(+)	I	arthropoda	NA
KR902723	Wuhan aphid virus 1 (ref)	NA	Flavi	Amarillovirales	ssRNA(+)	I	arthropoda	NA
KR902724	Wuhan aphid virus 1 (ref)	NA	Flavi	Amarillovirales	ssRNA(+)	I	arthropoda	NA
KR902725	Wuhan aphid virus 2 (ref)	NA	Flavi	Amarillovirales	ssRNA(+)	I	arthropoda	Insecta
KR902726	Wuhan aphid virus 2 (ref)	NA	Flavi	Amarillovirales	ssRNA(+)	I	arthropoda	NA
KR902727	Wuhan aphid virus 2 (ref)	NA	Flavi	Amarillovirales	ssRNA(+)	I	arthropoda	NA
KR902728	Wuhan aphid virus 2 (ref)	NA	Flavi	Amarillovirales	ssRNA(+)	I	arthropoda	NA
KR902730	Xinzhou spider virus 3 (ref)	NA	Flavi	Amarillovirales	ssRNA(+)	I	arthropoda	arachnida
KR902731	Beihai barnacle virus 1 (ref)	NA	Flavi	Amarillovirales	ssRNA(+)	I	arthropoda	Thecostraca
KR902732	Shayang fly virus 4 (ref)	NA	Flavi	Amarillovirales	ssRNA(+)	I	arthropoda	Insecta
KR902734	Shuangao lacewing virus 2 (ref)	NA	Flavi	Amarillovirales	ssRNA(+)	I	arthropoda	Insecta
KR902735	Xinzhou spider virus 2 (ref)	NA	Flavi	Amarillovirales	ssRNA(+)	I	arthropoda	arachnida
KR902736	Bole tick virus 4 (ref)	NA	Flavi	Amarillovirales	ssRNA(+)	I	arthropoda	arachnida
KR902737	Wuhan centipede virus (ref)	NA	Flavi	Amarillovirales	ssRNA(+)	I	arthropoda	NA
KR902738	Xingshan cricket virus (ref)	NA	Flavi	Amarillovirales	ssRNA(+)	I	arthropoda	Insecta
KR902739	Shayang spider virus 4 (ref)	NA	Flavi	Amarillovirales	ssRNA(+)	I	arthropoda	arachnida
KR902740	Sanxia water strider virus 6 (ref)	NA	Flavi	Amarillovirales	ssRNA(+)	I	arthropoda	Insecta
KR902741	Tacheng tick virus 8 (ref)	NA	Flavi	Amarillovirales	ssRNA(+)	I	arthropoda	arachnida
KR997882	rhinovirus C16	Picornaviridae	Picornavirales	Picornavirales	ssRNA(+)	V	NA	mammal
KR997885	rhinovirus C55	Picornaviridae	Picornavirales	Picornavirales	ssRNA(+)	V	NA	mammal
KT166441	Zambian malbrouck virus 1	Arteriviridae	Nidovirales	Nidovirales	ssRNA(+)	V	NA	mammal
KT215610	caprine parainfluenza virus 3	Paramyxoviridae	Mononegavirales	Jingchuvirales_Mononegavirales	ssRNA(-)	V	NA	mammal
KT229611	hepatovirus F2; woodchuck hepatovirus	Picornaviridae	Picornavirales	Picornavirales	ssRNA(+)	V	NA	mammal
KT265900	enterovirus G12	Picornaviridae	Picornavirales	Picornavirales	ssRNA(+)	V	NA	mammal
KT265903	enterovirus G13	Picornaviridae	Picornavirales	Picornavirales	ssRNA(+)	V	NA	mammal
KT265909	enterovirus G14	Picornaviridae	Picornavirales	Picornavirales	ssRNA(+)	V	NA	mammal
KT265911	enterovirus G8	Picornaviridae	Picornavirales	Picornavirales	ssRNA(+)	V	NA	mammal
KT265941	enterovirus G15	Picornaviridae	Picornavirales	Picornavirales	ssRNA(+)	V	NA	mammal
KT265961	enterovirus G9	Picornaviridae	Picornavirales	Picornavirales	ssRNA(+)	V	NA	mammal
KT266010	enterovirus G16	Picornaviridae	Picornavirales	Picornavirales	ssRNA(+)	V	NA	mammal
KT319121	human parechovirus 17	Picornaviridae	Picornavirales	Picornavirales	ssRNA(+)	V	NA	mammal
KT325853	aichivirus E1; rabbit kobuvirus	Picornaviridae	Picornavirales	Picornavirales	ssRNA(+)	V	NA	mammal
KT439329	human hepegivirus; human pegivirus 2	Flaviviridae	Amarillovirales	Amarillovirales	ssRNA(+)	V	NA	mammal
KT447550	Kafue kinda chacma baboon virus	Arteriviridae	Nidovirales	Nidovirales	ssRNA(+)	V	NA	mammal
KT452637	hepatovirus D1; rodent hepatovirus	Picornaviridae	Picornavirales	Picornavirales	ssRNA(+)	V	NA	mammal
KT452644	hepatovirus D2	Picornaviridae	Picornavirales	Picornavirales	ssRNA(+)	V	NA	mammal
KT452658	hepatovirus I1; shrew hepatovirus	Picornaviridae	Picornavirales	Picornavirales	ssRNA(+)	V	NA	mammal
KT452685	hepatovirus F1; rodent hepatovirus	Picornaviridae	Picornavirales	Picornavirales	ssRNA(+)	V	NA	mammal
KT452691	hepatovirus H1; hedgehog hepatovirus	Picornaviridae	Picornavirales	Picornavirales	ssRNA(+)	V	NA	mammal
KT452714	hepatovirus H2	Picornaviridae	Picornavirales	Picornavirales	ssRNA(+)	V	NA	mammal
KT452729	hepatovirus G2	Picornaviridae	Picornavirales	Picornavirales	ssRNA(+)	V	NA	mammal
KT452730	hepatovirus G1; bat hepatovirus	Picornaviridae	Picornavirales	Picornavirales	ssRNA(+)	V	NA	mammal
KT452735	hepatovirus E1; rodent hepatovirus	Picornaviridae	Picornavirales	Picornavirales	ssRNA(+)	V	NA	mammal
KT452742	hepatovirus C1; bat hepatovirus	Picornaviridae	Picornavirales	Picornavirales	ssRNA(+)	V	NA	mammal
KT696547	chelonian orthoreovirus	Spinareoviridae	Reovirales	Reovirales	(ds)RNA	V	NA	reptile
KT696548	chelonian orthoreovirus	Spinareoviridae	Reovirales	Reovirales	(ds)RNA	V	NA	reptile
KT696549	chelonian orthoreovirus	Spinareoviridae	Reovirales	Reovirales	(ds)RNA	V	NA	reptile
KT696550	chelonian orthoreovirus	Spinareoviridae	Reovirales	Reovirales	(ds)RNA	V	NA	reptile
KT696551	chelonian orthoreovirus	Spinareoviridae	Reovirales	Reovirales	(ds)RNA	V	NA	reptile
KT696552	chelonian orthoreovirus	Spinareoviridae	Reovirales	Reovirales	(ds)RNA	V	NA	reptile
KT696553	chelonian orthoreovirus	Spinareoviridae	Reovirales	Reovirales	(ds)RNA	V	NA	reptile
KT696554	chelonian orthoreovirus	Spinareoviridae	Reovirales	Reovirales	(ds)RNA	V	NA	reptile
KT696555	chelonian orthoreovirus	Spinareoviridae	Reovirales	Reovirales	(ds)RNA	V	NA	reptile
KT696556	chelonian orthoreovirus	Spinareoviridae	Reovirales	Reovirales	(ds)RNA	V	NA	reptile
KT877158	hepatovirus H3; tupaia hepatovirus	Picornaviridae	Picornavirales	Picornavirales	ssRNA(+)	V	NA	mammal
KT880665	sicinivirus A1	Picornaviridae	Picornavirales	Picornavirales	ssRNA(+)	V	NA	bird
KT880667	chicken orivirus 2	Picornaviridae	Picornavirales	Picornavirales	ssRNA(+)	V	NA	bird
KT880670	anativirus B1; phacovirus	Picornaviridae	Picornavirales	Picornavirales	ssRNA(+)	V	NA	bird
KT899701	Fugong virus	Hantaviridae	Bunyavirales	Bunyavirales	ssRNA(-)	V	NA	mammal
KT899702	Fugong virus	Hantaviridae	Bunyavirales	Bunyavirales	ssRNA(-)	V	NA	mammal
KT899703	Fugong virus	Hantaviridae	Bunyavirales	Bunyavirales	ssRNA(-)	V	NA	mammal
KT944199	hunnivirus A5	Picornaviridae	Picornavirales	Picornavirales	ssRNA(+)	V	NA	mammal
KT944212	hunnivirus A8	Picornaviridae	Picornavirales	Picornavirales	ssRNA(+)	V	NA	mammal
KT944214	hunnivirus A7	Picornaviridae	Picornavirales	Picornavirales	ssRNA(+)	V	NA	mammal
KU159360	bovine rhinitis B virus 5	Picornaviridae	Picornavirales	Picornavirales	ssRNA(+)	V	NA	mammal
KU168861	bovine rhinitis B virus 4	Picornaviridae	Picornavirales	Picornavirales	ssRNA(+)	V	NA	mammal
KU172420	enterovirus E5	Picornaviridae	Picornavirales	Picornavirales	ssRNA(+)	V	NA	mammal
KU244266	Gannoruwa bat lyssavirus	Rhabdoviridae	Mononegavirales	Jingchuvirales_Mononegavirales	ssRNA(-)	V	NA	mammal
KU297674	enterovirus G20	Picornaviridae	Picornavirales	Picornavirales	ssRNA(+)	V	NA	mammal
KU302440	RtClon arterivirus	Arteriviridae	Nidovirales	Nidovirales	ssRNA(+)	V	NA	mammal
KU351669	porcine pegivirus	Flaviviridae	Amarillovirales	Amarillovirales	ssRNA(+)	V	NA	mammal
KU355876	enterovirus A114	Picornaviridae	Picornavirales	Picornavirales	ssRNA(+)	V	NA	mammal
KU355877	enterovirus A121	Picornaviridae	Picornavirales	Picornavirales	ssRNA(+)	V	NA	mammal
KU587555	enterovirus L1	Picornaviridae	Picornavirales	Picornavirales	ssRNA(+)	V	NA	mammal
KU672593	Hervey virus	Paramyxoviridae	Mononegavirales	Jingchuvirales_Mononegavirales	ssRNA(-)	V	NA	mammal
KU751814	tilapia lake virus	Amnoonviridae	Articulavirales	Articulavirales	ssRNA(-)	V	NA	fish
KU751815	tilapia lake virus	Amnoonviridae	Articulavirales	Articulavirales	ssRNA(-)	V	NA	fish
KU751816	tilapia lake virus	Amnoonviridae	Articulavirales	Articulavirales	ssRNA(-)	V	NA	fish
KU751817	tilapia lake virus	Amnoonviridae	Articulavirales	Articulavirales	ssRNA(-)	V	NA	fish
KU751818	tilapia lake virus	Amnoonviridae	Articulavirales	Articulavirales	ssRNA(-)	V	NA	fish
KU751819	tilapia lake virus	Amnoonviridae	Articulavirales	Articulavirales	ssRNA(-)	V	NA	fish
KU751820	tilapia lake virus	Amnoonviridae	Articulavirales	Articulavirales	ssRNA(-)	V	NA	fish
KU751821	tilapia lake virus	Amnoonviridae	Articulavirales	Articulavirales	ssRNA(-)	V	NA	fish
KU751822	tilapia lake virus	Amnoonviridae	Articulavirales	Articulavirales	ssRNA(-)	V	NA	fish
KU762338	rousettus bat coronavirus	Coronaviridae	Nidovirales	Nidovirales	ssRNA(+)	V	NA	mammal
KU934008	Tigray virus	Hantaviridae	Bunyavirales	Bunyavirales	ssRNA(-)	V	NA	mammal
KU950713	Quezon virus	Hantaviridae	Bunyavirales	Bunyavirales	ssRNA(-)	V	NA	mammal
KU950714	Quezon virus	Hantaviridae	Bunyavirales	Bunyavirales	ssRNA(-)	V	NA	mammal
KU950715	Quezon virus	Hantaviridae	Bunyavirales	Bunyavirales	ssRNA(-)	V	NA	mammal
KU977108	poecivirus A1	Picornaviridae	Picornavirales	Picornavirales	ssRNA(+)	V	NA	bird
KX156153	rohelivirus A1	Picornaviridae	Picornavirales	Picornavirales	ssRNA(+)	V	NA	mammal
KX156155	rohelivirus A2	Picornaviridae	Picornavirales	Picornavirales	ssRNA(+)	V	NA	mammal
KX156156	rosavirus C4	Picornaviridae	Picornavirales	Picornavirales	ssRNA(+)	V	NA	mammal
KX156157	hunnivirus A6	Picornaviridae	Picornavirales	Picornavirales	ssRNA(+)	V	NA	mammal
KX156158	enterovirus K1	Picornaviridae	Picornavirales	Picornavirales	ssRNA(+)	V	NA	mammal
KX156159	enterovirus K2	Picornaviridae	Picornavirales	Picornavirales	ssRNA(+)	V	NA	mammal
KX184715	shingleback nidovirus 1	Tobaniviridae	Nidovirales	Nidovirales	ssRNA(+)	V	NA	reptile
KX258200	avian paramyxovirus 14	Paramyxoviridae	Mononegavirales	Jingchuvirales_Mononegavirales	ssRNA(-)	V	NA	bird
KX263307	mammalian orthoreovirus 1	Spinareoviridae	Reovirales	Reovirales	(ds)RNA	V	NA	mammal
KX263308	mammalian orthoreovirus 1	Spinareoviridae	Reovirales	Reovirales	(ds)RNA	V	NA	mammal
KX263309	mammalian orthoreovirus 1	Spinareoviridae	Reovirales	Reovirales	(ds)RNA	V	NA	mammal
KX263310	mammalian orthoreovirus 1	Spinareoviridae	Reovirales	Reovirales	(ds)RNA	V	NA	mammal
KX263311	mammalian orthoreovirus 1	Spinareoviridae	Reovirales	Reovirales	(ds)RNA	V	NA	mammal
KX263312	mammalian orthoreovirus 1	Spinareoviridae	Reovirales	Reovirales	(ds)RNA	V	NA	mammal
KX263313	mammalian orthoreovirus 1	Spinareoviridae	Reovirales	Reovirales	(ds)RNA	V	NA	mammal
KX263314	mammalian orthoreovirus 1	Spinareoviridae	Reovirales	Reovirales	(ds)RNA	V	NA	mammal
KX263315	mammalian orthoreovirus 1	Spinareoviridae	Reovirales	Reovirales	(ds)RNA	V	NA	mammal
KX263316	mammalian orthoreovirus 1	Spinareoviridae	Reovirales	Reovirales	(ds)RNA	V	NA	mammal
KX371097	fathead minnow calicivirus	Caliciviridae	Picornavirales	Picornavirales	ssRNA(+)	V	NA	bird
KX371887	Měnglà virus	Filoviridae	Mononegavirales	Jingchuvirales_Mononegavirales	ssRNA(-)	V	NA	mammal
KX387865	camel hepatitis E virus genotype 8a	Hepeviridae	Hepelivirales	Hepelivirales	ssRNA(+)	V	NA	mammal
KX463670	livupivirus A1	Picornaviridae	Picornavirales	Picornavirales	ssRNA(+)	V	NA	reptile
KX527575	tavallinen suomalainen mies virus 2	Arenaviridae	Bunyavirales	Bunyavirales	ssRNA(-)	V	NA	reptile
KX527582	tavallinen suomalainen mies virus 2	Arenaviridae	Bunyavirales	Bunyavirales	ssRNA(-)	V	NA	reptile
KX551960	Bruges virus	Hantaviridae	Bunyavirales	Bunyavirales	ssRNA(-)	V	NA	mammal
KX551961	Bruges virus	Hantaviridae	Bunyavirales	Bunyavirales	ssRNA(-)	V	NA	mammal
KX551962	Bruges virus	Hantaviridae	Bunyavirales	Bunyavirales	ssRNA(-)	V	NA	mammal
KX578717	human hepatitis E virus genotype 2a	Hepeviridae	Hepelivirales	Hepelivirales	ssRNA(+)	V	NA	mammal
KX589065	little egret hepatitis E virus	Hepeviridae	Hepelivirales	Hepelivirales	ssRNA(+)	V	NA	bird
KX644936	kunsagivirus B1; bat kunsagivirus	Picornaviridae	Picornavirales	Picornavirales	ssRNA(+)	V	NA	mammal
KX644937	crohivirus B1; bat crohivirus	Picornaviridae	Picornavirales	Picornavirales	ssRNA(+)	V	NA	mammal
KX650645	Wuhan Millipede Virus 2	NA	Bunya-Arena	Bunyavirales	ssRNA(-)	I	arthropoda	Insecta
KX650646	Sanxia Water Strider Virus 2	NA	Bunya-Arena	Bunyavirales	ssRNA(-)	I	arthropoda	Insecta
KX650647	Sanxia Water Strider Virus 2	NA	Bunya-Arena	Bunyavirales	ssRNA(-)	I	arthropoda	NA
KX756619	rotavirus J	Sedoreoviridae	Reovirales	Reovirales	(ds)RNA	V	NA	mammal
KX756620	rotavirus J	Sedoreoviridae	Reovirales	Reovirales	(ds)RNA	V	NA	mammal
KX756621	rotavirus J	Sedoreoviridae	Reovirales	Reovirales	(ds)RNA	V	NA	mammal
KX756622	rotavirus J	Sedoreoviridae	Reovirales	Reovirales	(ds)RNA	V	NA	mammal
KX756623	rotavirus J	Sedoreoviridae	Reovirales	Reovirales	(ds)RNA	V	NA	mammal
KX756624	rotavirus J	Sedoreoviridae	Reovirales	Reovirales	(ds)RNA	V	NA	mammal
KX756625	rotavirus J	Sedoreoviridae	Reovirales	Reovirales	(ds)RNA	V	NA	mammal
KX756626	rotavirus J	Sedoreoviridae	Reovirales	Reovirales	(ds)RNA	V	NA	mammal
KX756627	rotavirus J	Sedoreoviridae	Reovirales	Reovirales	(ds)RNA	V	NA	mammal
KX756628	rotavirus J	Sedoreoviridae	Reovirales	Reovirales	(ds)RNA	V	NA	mammal
KX756629	rotavirus J	Sedoreoviridae	Reovirales	Reovirales	(ds)RNA	V	NA	mammal
KX783423	rosavirus B1; Norway rat rosavirus	Picornaviridae	Picornavirales	Picornavirales	ssRNA(+)	V	NA	mammal
KX783424	rosavirus C1; rat rosavirus	Picornaviridae	Picornavirales	Picornavirales	ssRNA(+)	V	NA	mammal
KX783425	rosavirus C2	Picornaviridae	Picornavirales	Picornavirales	ssRNA(+)	V	NA	mammal
KX783432	rosavirus C3	Picornaviridae	Picornavirales	Picornavirales	ssRNA(+)	V	NA	mammal
KX845678	Brno virus	Hantaviridae	Bunyavirales	Bunyavirales	ssRNA(-)	V	NA	mammal
KX845679	Brno virus	Hantaviridae	Bunyavirales	Bunyavirales	ssRNA(-)	V	NA	mammal
KX845680	Brno virus	Hantaviridae	Bunyavirales	Bunyavirales	ssRNA(-)	V	NA	mammal
KX882061	rainbow trout orthomyxovirus	Orthomyxoviridae	Articulavirales	Articulavirales	ssRNA(-)	V	NA	fish
KX882062	rainbow trout orthomyxovirus	Orthomyxoviridae	Articulavirales	Articulavirales	ssRNA(-)	V	NA	fish
KX882063	rainbow trout orthomyxovirus	Orthomyxoviridae	Articulavirales	Articulavirales	ssRNA(-)	V	NA	fish
KX882064	rainbow trout orthomyxovirus	Orthomyxoviridae	Articulavirales	Articulavirales	ssRNA(-)	V	NA	fish
KX882065	rainbow trout orthomyxovirus	Orthomyxoviridae	Articulavirales	Articulavirales	ssRNA(-)	V	NA	fish
KX882066	rainbow trout orthomyxovirus	Orthomyxoviridae	Articulavirales	Articulavirales	ssRNA(-)	V	NA	fish
KX882067	rainbow trout orthomyxovirus	Orthomyxoviridae	Articulavirales	Articulavirales	ssRNA(-)	V	NA	fish
KX882068	rainbow trout orthomyxovirus	Orthomyxoviridae	Articulavirales	Articulavirales	ssRNA(-)	V	NA	fish
KX882764	Hubei mosquito virus 2	NA	Luteo-Sobemo	NA	ssRNA(+)	I	arthropoda	Insecta
KX882765	Hubei mosquito virus 2	NA	Luteo-Sobemo	NA	ssRNA(+)	I	arthropoda	NA
KX882766	Hubei sobemo-like virus 41	NA	Luteo-Sobemo	NA	ssRNA(+)	I	arthropoda	Insecta
KX882767	Wuhan heteroptera virus 2	NA	Luteo-Sobemo	NA	ssRNA(+)	I	arthropoda	NA
KX882768	Wuhan heteroptera virus 2	NA	Luteo-Sobemo	NA	ssRNA(+)	I	arthropoda	NA
KX882769	Hubei sobemo-like virus 43	NA	Luteo-Sobemo	NA	ssRNA(+)	I	arthropoda	NA
KX882770	Hubei myriapoda virus 9	NA	Luteo-Sobemo	NA	ssRNA(+)	I	arthropoda	NA
KX882771	Hubei myriapoda virus 9	NA	Luteo-Sobemo	NA	ssRNA(+)	I	arthropoda	NA
KX882772	Hubei sobemo-like virus 18	NA	Luteo-Sobemo	NA	ssRNA(+)	I	arthropoda	NA
KX882773	Hubei tetragnatha maxillosa virus 6	NA	Luteo-Sobemo	NA	ssRNA(+)	I	arthropoda	NA
KX882774	Hubei tetragnatha maxillosa virus 6	NA	Luteo-Sobemo	NA	ssRNA(+)	I	arthropoda	NA
KX882775	Hubei sobemo-like virus 26	NA	Luteo-Sobemo	NA	ssRNA(+)	I	arthropoda	NA
KX882776	Hubei diptera virus 13	NA	Luteo-Sobemo	NA	ssRNA(+)	I	arthropoda	NA
KX882777	Hubei diptera virus 13	NA	Luteo-Sobemo	NA	ssRNA(+)	I	arthropoda	NA
KX882778	Wuhan house centipede virus 4	NA	Luteo-Sobemo	NA	ssRNA(+)	I	arthropoda	NA
KX882779	Wuhan house centipede virus 4	NA	Luteo-Sobemo	NA	ssRNA(+)	I	arthropoda	NA
KX882780	Beihai sobemo-like virus 24	NA	Luteo-Sobemo	NA	ssRNA(+)	I	arthropoda	Malacostraca
KX882781	Beihai sobemo-like virus 15	NA	Luteo-Sobemo	NA	ssRNA(+)	I	arthropoda	Malacostraca
KX882782	Beihai sobemo-like virus 12	NA	Luteo-Sobemo	NA	ssRNA(+)	I	arthropoda	Malacostraca
KX882783	Beihai sobemo-like virus 19	NA	Luteo-Sobemo	NA	ssRNA(+)	I	arthropoda	Malacostraca
KX882784	Beihai shrimp virus 5	NA	Luteo-Sobemo	NA	ssRNA(+)	I	arthropoda	Malacostraca
KX882785	Beihai shrimp virus 5	NA	Luteo-Sobemo	NA	ssRNA(+)	I	arthropoda	NA
KX882786	Beihai sobemo-like virus 16	NA	Luteo-Sobemo	NA	ssRNA(+)	I	mollusca	gastropoda
KX882787	Beihai sobemo-like virus 20	NA	Luteo-Sobemo	NA	ssRNA(+)	I	Annelida	Sipuncula
KX882788	Beihai sobemo-like virus 24	NA	Luteo-Sobemo	NA	ssRNA(+)	I	Annelida	Sipuncula
KX882789	Beihai sobemo-like virus 26	NA	Luteo-Sobemo	NA	ssRNA(+)	I	arthropoda	Thecostraca
KX882790	Beihai sobemo-like virus 22	NA	Luteo-Sobemo	NA	ssRNA(+)	I	arthropoda	Malacostraca
KX882791	Beihai sobemo-like virus 27	NA	Luteo-Sobemo	NA	ssRNA(+)	I	arthropoda	Malacostraca
KX882792	Beihai shrimp virus 5	NA	Luteo-Sobemo	NA	ssRNA(+)	I	arthropoda	Malacostraca
KX882793	Beihai shrimp virus 5	NA	Luteo-Sobemo	NA	ssRNA(+)	I	arthropoda	NA
KX882794	Beihai sobemo-like virus 12	NA	Luteo-Sobemo	NA	ssRNA(+)	I	arthropoda	Malacostraca
KX882795	Beihai shrimp virus 4	NA	Luteo-Sobemo	NA	ssRNA(+)	I	arthropoda	Malacostraca
KX882796	Beihai sobemo-like virus 2	NA	Luteo-Sobemo	NA	ssRNA(+)	I	mollusca	bivalvia
KX882797	Beihai sobemo-like virus 25	NA	Luteo-Sobemo	NA	ssRNA(+)	I	mollusca	bivalvia
KX882798	Beihai razor shell virus 3	NA	Luteo-Sobemo	NA	ssRNA(+)	I	mollusca	bivalvia
KX882799	Beihai sobemo-like virus 21	NA	Luteo-Sobemo	NA	ssRNA(+)	I	mollusca	cephalopoda
KX882800	Beihai sobemo-like virus 11	NA	Luteo-Sobemo	NA	ssRNA(+)	I	mollusca	cephalopoda
KX882801	Beihai sobemo-like virus 4	NA	Luteo-Sobemo	NA	ssRNA(+)	I	mollusca	cephalopoda
KX882802	Beihai sobemo-like virus 5	NA	Luteo-Sobemo	NA	ssRNA(+)	I	mollusca	cephalopoda
KX882803	Beihai sobemo-like virus 10	NA	Luteo-Sobemo	NA	ssRNA(+)	I	mollusca	cephalopoda
KX882804	Beihai sobemo-like virus 7	NA	Luteo-Sobemo	NA	ssRNA(+)	I	mollusca	cephalopoda
KX882805	Beihai sobemo-like virus 1	NA	Luteo-Sobemo	NA	ssRNA(+)	I	mollusca	cephalopoda
KX882806	Beihai sobemo-like virus 9	NA	Luteo-Sobemo	NA	ssRNA(+)	I	mollusca	cephalopoda
KX882807	Beihai sobemo-like virus 3	NA	Luteo-Sobemo	NA	ssRNA(+)	I	mollusca	cephalopoda
KX882808	Beihai sobemo-like virus 23	NA	Luteo-Sobemo	NA	ssRNA(+)	I	mollusca	cephalopoda
KX882809	Beihai sobemo-like virus 8	NA	Luteo-Sobemo	NA	ssRNA(+)	I	mollusca	bivalvia
KX882810	Beihai sobemo-like virus 18	NA	Luteo-Sobemo	NA	ssRNA(+)	I	mollusca	bivalvia
KX882811	Beihai sobemo-like virus 6	NA	Luteo-Sobemo	NA	ssRNA(+)	I	mollusca	bivalvia
KX882812	Hubei sobemo-like virus 21	NA	Luteo-Sobemo	NA	ssRNA(+)	I	arthropoda	Insecta
KX882813	Hubei sobemo-like virus 21	NA	Luteo-Sobemo	NA	ssRNA(+)	I	arthropoda	NA
KX882814	Hubei sobemo-like virus 20	NA	Luteo-Sobemo	NA	ssRNA(+)	I	arthropoda	Insecta
KX882815	Wuhan insect virus 34	NA	Luteo-Sobemo	NA	ssRNA(+)	I	arthropoda	Insecta
KX882816	Changjiang sobemo-like virus 1	NA	Luteo-Sobemo	NA	ssRNA(+)	I	arthropoda	Malacostraca
KX882817	Changjiang polero-like virus 1	NA	Luteo-Sobemo	NA	ssRNA(+)	I	arthropoda	Malacostraca
KX882818	Changjiang sobemo-like virus 2	NA	Luteo-Sobemo	NA	ssRNA(+)	I	arthropoda	Malacostraca
KX882819	Beihai sobemo-like virus 12	NA	Luteo-Sobemo	NA	ssRNA(+)	I	arthropoda	Malacostraca
KX882820	Beihai sobemo-like virus 17	NA	Luteo-Sobemo	NA	ssRNA(+)	I	arthropoda	Malacostraca
KX882821	Beihai sobemo-like virus 14	NA	Luteo-Sobemo	NA	ssRNA(+)	I	arthropoda	Malacostraca
KX882822	Beihai sobemo-like virus 1	NA	Luteo-Sobemo	NA	ssRNA(+)	I	arthropoda	Malacostraca
KX882823	Shuangao sobemo-like virus 3	NA	Luteo-Sobemo	NA	ssRNA(+)	I	arthropoda	Insecta
KX882824	Shuangao sobemo-like virus 1	NA	Luteo-Sobemo	NA	ssRNA(+)	I	arthropoda	Insecta
KX882825	Shuangao sobemo-like virus 2	NA	Luteo-Sobemo	NA	ssRNA(+)	I	arthropoda	Insecta
KX882826	Shuangao insect virus 9	NA	Luteo-Sobemo	NA	ssRNA(+)	I	arthropoda	Insecta
KX882827	Hubei sobemo-like virus 33	NA	Luteo-Sobemo	NA	ssRNA(+)	I	arthropoda	Insecta
KX882828	Hubei sobemo-like virus 39	NA	Luteo-Sobemo	NA	ssRNA(+)	I	arthropoda	Insecta
KX882829	Wenzhou sobemo-like virus 2	NA	Luteo-Sobemo	NA	ssRNA(+)	I	arthropoda	Insecta
KX882830	Wenzhou sobemo-like virus 3	NA	Luteo-Sobemo	NA	ssRNA(+)	I	arthropoda	Insecta
KX882831	Wenzhou sobemo-like virus 4	NA	Luteo-Sobemo	NA	ssRNA(+)	I	arthropoda	Insecta
KX882832	Hubei mosquito virus 2	NA	Luteo-Sobemo	NA	ssRNA(+)	I	arthropoda	Insecta
KX882833	Hubei mosquito virus 2	NA	Luteo-Sobemo	NA	ssRNA(+)	I	arthropoda	NA
KX882834	Hubei sobemo-like virus 48	NA	Luteo-Sobemo	NA	ssRNA(+)	I	arthropoda	Insecta
KX882835	Hubei sobemo-like virus 48	NA	Luteo-Sobemo	NA	ssRNA(+)	I	arthropoda	NA
KX882836	Hubei sobemo-like virus 49	NA	Luteo-Sobemo	NA	ssRNA(+)	I	arthropoda	Insecta
KX882837	Hubei sobemo-like virus 29	NA	Luteo-Sobemo	NA	ssRNA(+)	I	arthropoda	Insecta
KX882838	Hubei sobemo-like virus 30	NA	Luteo-Sobemo	NA	ssRNA(+)	I	arthropoda	Insecta
KX882839	Hubei sobemo-like virus 8	NA	Luteo-Sobemo	NA	ssRNA(+)	I	arthropoda	Insecta
KX882840	Hubei sobemo-like virus 35	NA	Luteo-Sobemo	NA	ssRNA(+)	I	arthropoda	Insecta
KX882841	Hubei sobemo-like virus 45	NA	Luteo-Sobemo	NA	ssRNA(+)	I	arthropoda	Insecta
KX882842	Hubei sobemo-like virus 37	NA	Luteo-Sobemo	NA	ssRNA(+)	I	arthropoda	Insecta
KX882843	Hubei sobemo-like virus 42	NA	Luteo-Sobemo	NA	ssRNA(+)	I	arthropoda	Insecta
KX882844	Hubei polero-like virus 2	NA	Luteo-Sobemo	NA	ssRNA(+)	I	arthropoda	Insecta
KX882845	Hubei sobemo-like virus 28	NA	Luteo-Sobemo	NA	ssRNA(+)	I	arthropoda	Insecta
KX882846	Hubei sobemo-like virus 38	NA	Luteo-Sobemo	NA	ssRNA(+)	I	arthropoda	Insecta
KX882847	Hubei sobemo-like virus 25	NA	Luteo-Sobemo	NA	ssRNA(+)	I	arthropoda	Insecta
KX882848	Hubei sobemo-like virus 23	NA	Luteo-Sobemo	NA	ssRNA(+)	I	arthropoda	Insecta
KX882849	Hubei sobemo-like virus 40	NA	Luteo-Sobemo	NA	ssRNA(+)	I	arthropoda	Insecta
KX882850	Hubei sobemo-like virus 14	NA	Luteo-Sobemo	NA	ssRNA(+)	I	arthropoda	Insecta
KX882851	Hubei diptera virus 14	NA	Luteo-Sobemo	NA	ssRNA(+)	I	arthropoda	Insecta
KX882852	Hubei diptera virus 14	NA	Luteo-Sobemo	NA	ssRNA(+)	I	arthropoda	NA
KX882853	Hubei diptera virus 12	NA	Luteo-Sobemo	NA	ssRNA(+)	I	arthropoda	Insecta
KX882854	Hubei diptera virus 12	NA	Luteo-Sobemo	NA	ssRNA(+)	I	arthropoda	NA
KX882855	Hubei sobemo-like virus 19	NA	Luteo-Sobemo	NA	ssRNA(+)	I	arthropoda	Insecta
KX882856	Hubei diptera virus 14	NA	Luteo-Sobemo	NA	ssRNA(+)	I	arthropoda	Insecta
KX882857	Hubei diptera virus 14	NA	Luteo-Sobemo	NA	ssRNA(+)	I	arthropoda	NA
KX882858	Hubei diptera virus 13	NA	Luteo-Sobemo	NA	ssRNA(+)	I	arthropoda	Insecta
KX882859	Hubei diptera virus 13	NA	Luteo-Sobemo	NA	ssRNA(+)	I	arthropoda	NA
KX882860	Wenzhou shrimp virus 9	NA	Luteo-Sobemo	NA	ssRNA(+)	I	arthropoda	Malacostraca
KX882861	Wenzhou shrimp virus 9	NA	Luteo-Sobemo	NA	ssRNA(+)	I	arthropoda	NA
KX882862	Shahe sobemo-like virus 1	NA	Luteo-Sobemo	NA	ssRNA(+)	I	arthropoda	NA
KX882863	Hubei sobemo-like virus 12	NA	Luteo-Sobemo	NA	ssRNA(+)	I	arthropoda	arachnida
KX882864	Hubei sobemo-like virus 40	NA	Luteo-Sobemo	NA	ssRNA(+)	I	arthropoda	arachnida
KX882865	Hubei sobemo-like virus 9	NA	Luteo-Sobemo	NA	ssRNA(+)	I	arthropoda	arachnida
KX882866	Hubei sobemo-like virus 32	NA	Luteo-Sobemo	NA	ssRNA(+)	I	arthropoda	arachnida
KX882867	Hubei sobemo-like virus 36	NA	Luteo-Sobemo	NA	ssRNA(+)	I	arthropoda	arachnida
KX882868	Hubei sobemo-like virus 11	NA	Luteo-Sobemo	NA	ssRNA(+)	I	arthropoda	arachnida
KX882869	Hubei sobemo-like virus 6	NA	Luteo-Sobemo	NA	ssRNA(+)	I	arthropoda	arachnida
KX882870	Soybean yellow common mosaic virus (ref)	NA	Luteo-Sobemo	NA	ssRNA(+)	I	arthropoda	arachnida
KX882871	Hubei sobemo-like virus 47	NA	Luteo-Sobemo	NA	ssRNA(+)	I	arthropoda	arachnida
KX882872	Hubei sobemo-like virus 41	NA	Luteo-Sobemo	NA	ssRNA(+)	I	arthropoda	arachnida
KX882873	Hubei mosquito virus 2	NA	Luteo-Sobemo	NA	ssRNA(+)	I	arthropoda	arachnida
KX882874	Hubei mosquito virus 2	NA	Luteo-Sobemo	NA	ssRNA(+)	I	arthropoda	NA
KX882875	Hubei sobemo-like virus 46	NA	Luteo-Sobemo	NA	ssRNA(+)	I	arthropoda	arachnida
KX882876	Hubei sobemo-like virus 7	NA	Luteo-Sobemo	NA	ssRNA(+)	I	arthropoda	arachnida
KX882877	Hubei sobemo-like virus 5	NA	Luteo-Sobemo	NA	ssRNA(+)	I	arthropoda	arachnida
KX882878	Hubei sobemo-like virus 10	NA	Luteo-Sobemo	NA	ssRNA(+)	I	arthropoda	arachnida
KX882879	Hubei sobemo-like virus 34	NA	Luteo-Sobemo	NA	ssRNA(+)	I	arthropoda	arachnida
KX882880	Wuhan heteroptera virus 2	NA	Luteo-Sobemo	NA	ssRNA(+)	I	arthropoda	arachnida
KX882881	Wuhan heteroptera virus 2	NA	Luteo-Sobemo	NA	ssRNA(+)	I	arthropoda	NA
KX882882	Hubei tetragnatha maxillosa virus 6	NA	Luteo-Sobemo	NA	ssRNA(+)	I	arthropoda	arachnida
KX882883	Hubei tetragnatha maxillosa virus 6	NA	Luteo-Sobemo	NA	ssRNA(+)	I	arthropoda	NA
KX882884	Sanxia sobemo-like virus 4	NA	Luteo-Sobemo	NA	ssRNA(+)	I	arthropoda	Insecta
KX882885	Sanxia sobemo-like virus 1	NA	Luteo-Sobemo	NA	ssRNA(+)	I	arthropoda	Insecta
KX882886	Sanxia sobemo-like virus 2	NA	Luteo-Sobemo	NA	ssRNA(+)	I	arthropoda	Insecta
KX882887	Sanxia sobemo-like virus 3	NA	Luteo-Sobemo	NA	ssRNA(+)	I	arthropoda	Insecta
KX882888	Sanxia sobemo-like virus 5	NA	Luteo-Sobemo	NA	ssRNA(+)	I	arthropoda	Insecta
KX882889	Sanxia water strider virus 10	NA	Luteo-Sobemo	NA	ssRNA(+)	I	arthropoda	Insecta
KX882890	Sanxia water strider virus 10	NA	Luteo-Sobemo	NA	ssRNA(+)	I	arthropoda	NA
KX882891	Sanxia water strider virus 11	NA	Luteo-Sobemo	NA	ssRNA(+)	I	arthropoda	Insecta
KX882892	Sanxia water strider virus 12	NA	Luteo-Sobemo	NA	ssRNA(+)	I	arthropoda	Insecta
KX882893	Sanxia water strider virus 10	NA	Luteo-Sobemo	NA	ssRNA(+)	I	arthropoda	Malacostraca
KX882894	Hubei sobemo-like virus 1	NA	Luteo-Sobemo	NA	ssRNA(+)	I	Annelida	Clitellata
KX882895	Hubei sobemo-like virus 15	NA	Luteo-Sobemo	NA	ssRNA(+)	I	arthropoda	arachnida
KX882896	Wuchan romanomermis nematode virus 3	NA	Luteo-Sobemo	NA	ssRNA(+)	I	nematoda	enoplea
KX882897	Wuchan romanomermis nematode virus 3	NA	Luteo-Sobemo	NA	ssRNA(+)	I	nematoda	NA
KX882898	Hubei myriapoda virus 9	NA	Luteo-Sobemo	NA	ssRNA(+)	I	arthropoda	NA
KX882899	Hubei myriapoda virus 9	NA	Luteo-Sobemo	NA	ssRNA(+)	I	arthropoda	NA
KX882900	Hubei sobemo-like virus 17	NA	Luteo-Sobemo	NA	ssRNA(+)	I	arthropoda	NA
KX882901	Hubei sobemo-like virus 44	NA	Luteo-Sobemo	NA	ssRNA(+)	I	arthropoda	NA
KX882902	Hubei sobemo-like virus 2	NA	Luteo-Sobemo	NA	ssRNA(+)	I	arthropoda	NA
KX882903	Hubei sobemo-like virus 16	NA	Luteo-Sobemo	NA	ssRNA(+)	I	arthropoda	NA
KX882904	Hubei sobemo-like virus 3	NA	Luteo-Sobemo	NA	ssRNA(+)	I	mollusca	bivalvia
KX882905	Hubei sobemo-like virus 4	NA	Luteo-Sobemo	NA	ssRNA(+)	I	mollusca	bivalvia
KX882906	Wuhan arthropod virus 4	NA	Luteo-Sobemo	NA	ssRNA(+)	I	arthropoda	Insecta
KX882907	Wuhan arthropod virus 4	NA	Luteo-Sobemo	NA	ssRNA(+)	I	arthropoda	NA
KX882908	Hubei sobemo-like virus 31	NA	Luteo-Sobemo	NA	ssRNA(+)	I	arthropoda	Insecta
KX882909	Hubei polero-like virus 1	NA	Luteo-Sobemo	NA	ssRNA(+)	I	arthropoda	Insecta
KX882910	Wuhan insect virus 17	NA	Luteo-Sobemo	NA	ssRNA(+)	I	arthropoda	Insecta
KX882911	Hubei sobemo-like virus 27	NA	Luteo-Sobemo	NA	ssRNA(+)	I	arthropoda	Insecta
KX882912	Hubei sobemo-like virus 24	NA	Luteo-Sobemo	NA	ssRNA(+)	I	arthropoda	Insecta
KX882913	Wuhan pillworm virus 3	NA	Luteo-Sobemo	NA	ssRNA(+)	I	NA	NA
KX882914	Wuhan pillworm virus 3	NA	Luteo-Sobemo	NA	ssRNA(+)	I	arthropoda	NA
KX882915	Hubei myriapoda virus 9	NA	Luteo-Sobemo	NA	ssRNA(+)	I	arthropoda	Insecta
KX882916	Hubei myriapoda virus 9	NA	Luteo-Sobemo	NA	ssRNA(+)	I	arthropoda	NA
KX882917	Wuhan heteroptera virus 2	NA	Luteo-Sobemo	NA	ssRNA(+)	I	arthropoda	Insecta
KX882918	Wuhan heteroptera virus 2	NA	Luteo-Sobemo	NA	ssRNA(+)	I	arthropoda	NA
KX882919	Hubei myriapoda virus 9	NA	Luteo-Sobemo	NA	ssRNA(+)	I	arthropoda	Insecta
KX882920	Hubei myriapoda virus 9	NA	Luteo-Sobemo	NA	ssRNA(+)	I	arthropoda	NA
KX882921	Wuhan house centipede virus 5	NA	Luteo-Sobemo	NA	ssRNA(+)	I	arthropoda	chilopoda
KX882922	Wuhan house centipede virus 5	NA	Luteo-Sobemo	NA	ssRNA(+)	I	arthropoda	NA
KX882923	Wuhan house centipede virus 4	NA	Luteo-Sobemo	NA	ssRNA(+)	I	arthropoda	chilopoda
KX882924	Wuhan house centipede virus 4	NA	Luteo-Sobemo	NA	ssRNA(+)	I	arthropoda	NA
KX882925	Hubei sobemo-like virus 18	NA	Luteo-Sobemo	NA	ssRNA(+)	I	arthropoda	chilopoda
KX882926	Hubei tetragnatha maxillosa virus 6	NA	Luteo-Sobemo	NA	ssRNA(+)	I	arthropoda	chilopoda
KX882927	Hubei tetragnatha maxillosa virus 6	NA	Luteo-Sobemo	NA	ssRNA(+)	I	arthropoda	NA
KX882928	Hubei sobemo-like virus 13	NA	Luteo-Sobemo	NA	ssRNA(+)	I	arthropoda	chilopoda
KX882929	Wenling sobemo-like virus 2	NA	Luteo-Sobemo	NA	ssRNA(+)	I	arthropoda	NA
KX882930	Wenling sobemo-like virus 1	NA	Luteo-Sobemo	NA	ssRNA(+)	I	arthropoda	NA
KX882931	Wenzhou sobemo-like virus 1	NA	Luteo-Sobemo	NA	ssRNA(+)	I	mollusca	gastropoda
KX882932	Xingshan nematode virus 5	NA	Luteo-Sobemo	NA	ssRNA(+)	I	nematoda	Chromadorea
KX882933	Xingshan nematode virus 5	NA	Luteo-Sobemo	NA	ssRNA(+)	I	nematoda	NA
KX882934	Beihai sobemo-like virus 13	NA	Luteo-Sobemo	NA	ssRNA(+)	I	arthropoda	Malacostraca
KX882935	Hubei myriapoda virus 9	NA	Luteo-Sobemo	NA	ssRNA(+)	I	arthropoda	Insecta
KX882936	Hubei myriapoda virus 9	NA	Luteo-Sobemo	NA	ssRNA(+)	I	arthropoda	NA
KX882937	Hubei sobemo-like virus 22	NA	Luteo-Sobemo	NA	ssRNA(+)	I	arthropoda	Insecta
KX882938	Hubei toti-like virus 10	NA	Toti-Chryso	NA	NA	I	arthropoda	Insecta
KX882939	Hubei toti-like virus 2	NA	Toti-Chryso	NA	NA	I	arthropoda	NA
KX882940	Hubei toti-like virus 6	NA	Toti-Chryso	NA	NA	I	arthropoda	NA
KX882941	Wenzhou toti-like virus 2	NA	Toti-Chryso	NA	NA	I	mollusca	bivalvia
KX882942	Beihai uca arcuata virus 1	NA	Toti-Chryso	NA	NA	I	arthropoda	Malacostraca
KX882943	Beihai toti-like virus 5	NA	Toti-Chryso	NA	NA	I	arthropoda	Malacostraca
KX882944	Beihai toti-like virus 2	NA	Toti-Chryso	NA	NA	I	mollusca	gastropoda
KX882945	Beihai sea slater virus 3	NA	Toti-Chryso	NA	NA	I	arthropoda	Malacostraca
KX882946	Beihai barnacle virus 15	NA	Toti-Chryso	NA	NA	I	arthropoda	Thecostraca
KX882947	Beihai toti-like virus 1	NA	Toti-Chryso	NA	NA	I	arthropoda	Malacostraca
KX882948	Beihai victori-like virus 1	NA	Toti-Chryso	NA	NA	I	mollusca	bivalvia
KX882949	Beihai razor shell virus 4	NA	Toti-Chryso	NA	NA	I	mollusca	bivalvia
KX882950	Beihai toti-like virus 3	NA	Toti-Chryso	NA	NA	I	mollusca	bivalvia
KX882951	Beihai paphia shell virus 5	NA	Toti-Chryso	NA	NA	I	mollusca	bivalvia
KX882952	Hubei toti-like virus 20	NA	Toti-Chryso	NA	NA	I	arthropoda	Insecta
KX882953	Hubei toti-like virus 23	NA	Toti-Chryso	NA	NA	I	arthropoda	Insecta
KX882954	Hubei toti-like virus 22	NA	Toti-Chryso	NA	NA	I	arthropoda	Insecta
KX882955	Hubei toti-like virus 21	NA	Toti-Chryso	NA	NA	I	arthropoda	Insecta
KX882956	Hubei toti-like virus 12	NA	Toti-Chryso	NA	NA	I	nematoda	Chromadorea
KX882957	Hubei toti-like virus 19	NA	Toti-Chryso	NA	NA	I	arthropoda	Insecta
KX882958	Beihai toti-like virus 4	NA	Toti-Chryso	NA	NA	I	arthropoda	Malacostraca
KX882959	Shuangao chryso-like virus 1	NA	Toti-Chryso	NA	NA	I	arthropoda	Insecta
KX882960	Shuangao toti-like virus	NA	Toti-Chryso	NA	NA	I	arthropoda	Insecta
KX882961	Jingmen toti-like virus 1	NA	Toti-Chryso	NA	NA	I	NA	NA
KX882962	Hubei chryso-like virus 1	NA	Toti-Chryso	NA	NA	I	arthropoda	Insecta
KX882963	Hubei toti-like virus 10	NA	Toti-Chryso	NA	NA	I	arthropoda	Insecta
KX882964	Shuangao chryso-like virus 1	NA	Toti-Chryso	NA	NA	I	arthropoda	Insecta
KX882965	Hubei toti-like virus 8	NA	Toti-Chryso	NA	NA	I	arthropoda	Insecta
KX882966	Hubei toti-like virus 13	NA	Toti-Chryso	NA	NA	I	arthropoda	Insecta
KX882967	Hubei toti-like virus 9	NA	Toti-Chryso	NA	NA	I	arthropoda	Insecta
KX882968	Hubei toti-like virus 11	NA	Toti-Chryso	NA	NA	I	arthropoda	Insecta
KX882969	Hubei toti-like virus 14	NA	Toti-Chryso	NA	NA	I	arthropoda	Insecta
KX882970	Beihai sesarmid crab virus 7	NA	Toti-Chryso	NA	NA	I	arthropoda	Malacostraca
KX882971	Hubei toti-like virus 7	NA	Toti-Chryso	NA	NA	I	arthropoda	Insecta
KX882972	Hubei diptera virus 22	NA	Toti-Chryso	NA	NA	I	arthropoda	Insecta
KX882973	Hubei chryso-like virus 2	NA	Toti-Chryso	NA	NA	I	arthropoda	Insecta
KX882974	Hubei toti-like virus 15	NA	Toti-Chryso	NA	NA	I	arthropoda	Insecta
KX882975	Hubei toti-like virus 16	NA	Toti-Chryso	NA	NA	I	arthropoda	arachnida
KX882976	Sanxia water strider virus 20	NA	Toti-Chryso	NA	NA	I	arthropoda	Insecta
KX882977	Hubei toti-like virus 24	NA	Toti-Chryso	NA	NA	I	arthropoda	arachnida
KX882978	Hubei toti-like virus 17	NA	Toti-Chryso	NA	NA	I	arthropoda	arachnida
KX882979	Hubei toti-like virus 18	NA	Toti-Chryso	NA	NA	I	arthropoda	Insecta
KX882980	Hubei toti-like virus 5	NA	Toti-Chryso	NA	NA	I	nematoda	Chromadorea
KX882981	Hubei toti-like virus 4	NA	Toti-Chryso	NA	NA	I	arthropoda	diplopoda
KX882982	Hubei toti-like virus 12	NA	Toti-Chryso	NA	NA	I	nematoda	Chromadorea
KX882983	Wuhan insect virus 26	NA	Toti-Chryso	NA	NA	I	arthropoda	Insecta
KX882984	Wuhan insect virus 30	NA	Toti-Chryso	NA	NA	I	arthropoda	Insecta
KX882985	Wuhan insect virus 30	NA	Toti-Chryso	NA	ssRNA(+)	I	arthropoda	NA
KX882986	Wuhan insect virus 30	NA	Toti-Chryso	NA	ssRNA(+)	I	arthropoda	NA
KX882987	Wuhan insect virus 29	NA	Toti-Chryso	NA	NA	I	arthropoda	Insecta
KX882988	Wuhan insect virus 28	NA	Toti-Chryso	NA	NA	I	arthropoda	Insecta
KX882989	Wuhan insect virus 31	NA	Toti-Chryso	NA	NA	I	arthropoda	Insecta
KX882990	Wuhan insect virus 27	NA	Toti-Chryso	NA	NA	I	arthropoda	Insecta
KX882991	Wenling toti-like virus 1	NA	Toti-Chryso	NA	NA	I	arthropoda	NA
KX882992	Wenling toti-like virus 2	NA	Toti-Chryso	NA	NA	I	arthropoda	NA
KX882993	Wenling toti-like virus 3	NA	Toti-Chryso	NA	NA	I	arthropoda	NA
KX882994	Wenzhou crab virus 5	NA	Toti-Chryso	NA	NA	I	arthropoda	Malacostraca
KX882995	Wenzhou toti-like virus 1	NA	Toti-Chryso	NA	NA	I	arthropoda	Malacostraca
KX882996	Xingshan nematode virus 6	NA	Toti-Chryso	NA	NA	I	nematoda	Chromadorea
KX882997	Beihai blue swimmer crab virus 3	NA	Toti-Chryso	NA	NA	I	arthropoda	Malacostraca
KX882998	Hubei toti-like virus 1	NA	Toti-Chryso	NA	NA	I	arthropoda	Insecta
KX882999	Hubei toti-like virus 3	NA	Toti-Chryso	NA	NA	I	arthropoda	Insecta
KX883000	Jingmen birna-like virus	NA	Birna	Birnaviridae	(ds)RNA	I	NA	NA
KX883001	Hubei birna-like virus	NA	Birna	Birnaviridae	(ds)RNA	I	Annelida	Clitellata
KX883002	Changjiang Jingmen-like virus	NA	Flavi	Amarillovirales	ssRNA(+)	I	arthropoda	Malacostraca
KX883003	Changjiang Jingmen-like virus	NA	Flavi	Amarillovirales	ssRNA(+)	I	arthropoda	NA
KX883004	Beihai hypo-like virus 1	NA	Hypo	NA	ssRNA(+)	I	mollusca	bivalvia
KX883005	Beihai sipunculid worm virus 6	NA	Hypo	NA	ssRNA(+)	I	Annelida	Sipuncula
KX883006	Beihai hypo-like virus 1	NA	Hypo	NA	ssRNA(+)	I	mollusca	bivalvia
KX883007	Wuhan insect virus 14	NA	Hypo	NA	ssRNA(+)	I	arthropoda	Insecta
KX883008	Hubei mosquito virus 4	NA	Tombus-Noda	NA	ssRNA(+)	I	arthropoda	Insecta
KX883009	Hubei noda-like virus 10	NA	Tombus-Noda	NA	ssRNA(+)	I	arthropoda	NA
KX883010	Hubei noda-like virus 11	NA	Tombus-Noda	NA	ssRNA(+)	I	arthropoda	NA
KX883011	Wuhan house centipede virus 6	NA	Tombus-Noda	NA	ssRNA(+)	I	arthropoda	NA
KX883012	Wuhan house centipede virus 6	NA	Tombus-Noda	NA	ssRNA(+)	I	arthropoda	NA
KX883013	Wenzhou tombus-like virus 18	NA	Tombus-Noda	NA	ssRNA(+)	I	mollusca	bivalvia
KX883014	Wenzhou bivalvia virus 3	NA	Tombus-Noda	NA	ssRNA(+)	I	mollusca	bivalvia
KX883015	Wenzhou tombus-like virus 8	NA	Tombus-Noda	NA	ssRNA(+)	I	mollusca	bivalvia
KX883016	Beihai noda-like virus 24	NA	Tombus-Noda	NA	ssRNA(+)	I	arthropoda	Malacostraca
KX883017	Beihai noda-like virus 28	NA	Tombus-Noda	NA	ssRNA(+)	I	arthropoda	Malacostraca
KX883018	Beihai noda-like virus 29	NA	Tombus-Noda	NA	ssRNA(+)	I	arthropoda	Malacostraca
KX883019	Beihai noda-like virus 26	NA	Tombus-Noda	NA	ssRNA(+)	I	arthropoda	Malacostraca
KX883020	Beihai tombus-like virus 15	NA	Tombus-Noda	NA	ssRNA(+)	I	arthropoda	Malacostraca
KX883021	Beihai tombus-like virus 7	NA	Tombus-Noda	NA	ssRNA(+)	I	arthropoda	Malacostraca
KX883022	Beihai shrimp virus 6	NA	Tombus-Noda	NA	ssRNA(+)	I	arthropoda	Malacostraca
KX883023	Beihai shrimp virus 6	NA	Tombus-Noda	NA	ssRNA(+)	I	arthropoda	NA
KX883024	Beihai noda-like virus 27	NA	Tombus-Noda	NA	ssRNA(+)	I	Cnidaria	Anthozoa
KX883025	Beihai noda-like virus 23	NA	Tombus-Noda	NA	ssRNA(+)	I	Cnidaria	Anthozoa
KX883026	Beihai noda-like virus 17	NA	Tombus-Noda	NA	ssRNA(+)	I	Cnidaria	Anthozoa
KX883027	Beihai sphaeromadae virus 3	NA	Tombus-Noda	NA	ssRNA(+)	I	Cnidaria	Anthozoa
KX883028	Beihai sphaeromadae virus 3	NA	Tombus-Noda	NA	ssRNA(+)	I	Cnidaria	NA
KX883029	Beihai tombus-like virus 11	NA	Tombus-Noda	NA	ssRNA(+)	I	Cnidaria	Anthozoa
KX883030	Beihai noda-like virus 14	NA	Tombus-Noda	NA	ssRNA(+)	I	Cnidaria	Anthozoa
KX883031	Beihai noda-like virus 30	NA	Tombus-Noda	NA	ssRNA(+)	I	arthropoda	Malacostraca
KX883032	Beihai noda-like virus 11	NA	Tombus-Noda	NA	ssRNA(+)	I	arthropoda	Malacostraca
KX883033	Beihai noda-like virus 11	NA	Tombus-Noda	NA	ssRNA(+)	I	arthropoda	NA
KX883034	Beihai noda-like virus 4	NA	Tombus-Noda	NA	ssRNA(+)	I	Annelida	Sipuncula
KX883035	Beihai tombus-like virus 2	NA	Tombus-Noda	NA	ssRNA(+)	I	Annelida	Sipuncula
KX883036	Beihai barnacle virus 11	NA	Tombus-Noda	NA	ssRNA(+)	I	arthropoda	Thecostraca
KX883037	Beihai barnacle virus 11	NA	Tombus-Noda	NA	ssRNA(+)	I	arthropoda	NA
KX883038	Beihai tombus-like virus 19	NA	Tombus-Noda	NA	ssRNA(+)	I	arthropoda	Thecostraca
KX883039	Beihai sphaeromadae virus 3	NA	Tombus-Noda	NA	ssRNA(+)	I	arthropoda	Malacostraca
KX883040	Beihai sphaeromadae virus 3	NA	Tombus-Noda	NA	ssRNA(+)	I	arthropoda	NA
KX883041	Beihai tombus-like virus 12	NA	Tombus-Noda	NA	ssRNA(+)	I	arthropoda	Malacostraca
KX883042	Beihai sphaeromadae virus 2	NA	Tombus-Noda	NA	ssRNA(+)	I	arthropoda	Malacostraca
KX883043	Beihai noda-like virus 7	NA	Tombus-Noda	NA	ssRNA(+)	I	arthropoda	Malacostraca
KX883044	Beihai tombus-like virus 6	NA	Tombus-Noda	NA	ssRNA(+)	I	arthropoda	Malacostraca
KX883045	Beihai noda-like virus 8	NA	Tombus-Noda	NA	ssRNA(+)	I	arthropoda	Malacostraca
KX883046	Beihai noda-like virus 28	NA	Tombus-Noda	NA	ssRNA(+)	I	arthropoda	Malacostraca
KX883047	Beihai tombus-like virus 16	NA	Tombus-Noda	NA	ssRNA(+)	I	arthropoda	Malacostraca
KX883048	Beihai tombus-like virus 7	NA	Tombus-Noda	NA	ssRNA(+)	I	arthropoda	Malacostraca
KX883049	Beihai noda-like virus 29	NA	Tombus-Noda	NA	ssRNA(+)	I	arthropoda	Malacostraca
KX883050	Beihai shrimp virus 6	NA	Tombus-Noda	NA	ssRNA(+)	I	arthropoda	Malacostraca
KX883051	Beihai shrimp virus 6	NA	Tombus-Noda	NA	ssRNA(+)	I	arthropoda	NA
KX883052	Beihai noda-like virus 26	NA	Tombus-Noda	NA	ssRNA(+)	I	arthropoda	Malacostraca
KX883053	Beihai tombus-like virus 13	NA	Tombus-Noda	NA	ssRNA(+)	I	arthropoda	Malacostraca
KX883054	Beihai noda-like virus 25	NA	Tombus-Noda	NA	ssRNA(+)	I	arthropoda	Malacostraca
KX883055	Beihai noda-like virus 6	NA	Tombus-Noda	NA	ssRNA(+)	I	arthropoda	Malacostraca
KX883056	Beihai mantis shrimp virus 6	NA	Tombus-Noda	NA	ssRNA(+)	I	arthropoda	Malacostraca
KX883057	Beihai mantis shrimp virus 6	NA	Tombus-Noda	NA	ssRNA(+)	I	arthropoda	NA
KX883058	Beihai noda-like virus 17	NA	Tombus-Noda	NA	ssRNA(+)	I	arthropoda	Malacostraca
KX883059	Beihai noda-like virus 5	NA	Tombus-Noda	NA	ssRNA(+)	I	mollusca	bivalvia
KX883060	Beihai tombus-like virus 14	NA	Tombus-Noda	NA	ssRNA(+)	I	mollusca	bivalvia
KX883061	Beihai noda-like virus 9	NA	Tombus-Noda	NA	ssRNA(+)	I	mollusca	bivalvia
KX883062	Beihai noda-like virus 1	NA	Tombus-Noda	NA	ssRNA(+)	I	mollusca	bivalvia
KX883063	Beihai tombus-like virus 13	NA	Tombus-Noda	NA	ssRNA(+)	I	mollusca	bivalvia
KX883064	Beihai tombus-like virus 17	NA	Tombus-Noda	NA	ssRNA(+)	I	mollusca	bivalvia
KX883065	Beihai noda-like virus 3	NA	Tombus-Noda	NA	ssRNA(+)	I	mollusca	cephalopoda
KX883066	Beihai noda-like virus 15	NA	Tombus-Noda	NA	ssRNA(+)	I	mollusca	cephalopoda
KX883067	Beihai tombus-like virus 3	NA	Tombus-Noda	NA	ssRNA(+)	I	mollusca	cephalopoda
KX883068	Beihai tombus-like virus 9	NA	Tombus-Noda	NA	ssRNA(+)	I	mollusca	cephalopoda
KX883069	Beihai tombus-like virus 4	NA	Tombus-Noda	NA	ssRNA(+)	I	mollusca	cephalopoda
KX883070	Beihai tombus-like virus 10	NA	Tombus-Noda	NA	ssRNA(+)	I	mollusca	cephalopoda
KX883071	Beihai noda-like virus 20	NA	Tombus-Noda	NA	ssRNA(+)	I	mollusca	cephalopoda
KX883072	Beihai noda-like virus 2	NA	Tombus-Noda	NA	ssRNA(+)	I	mollusca	cephalopoda
KX883073	Beihai tombus-like virus 8	NA	Tombus-Noda	NA	ssRNA(+)	I	mollusca	cephalopoda
KX883074	Beihai tombus-like virus 18	NA	Tombus-Noda	NA	ssRNA(+)	I	mollusca	cephalopoda
KX883075	Beihai noda-like virus 12	NA	Tombus-Noda	NA	ssRNA(+)	I	mollusca	cephalopoda
KX883076	Beihai noda-like virus 19	NA	Tombus-Noda	NA	ssRNA(+)	I	mollusca	cephalopoda
KX883077	Beihai noda-like virus 21	NA	Tombus-Noda	NA	ssRNA(+)	I	mollusca	bivalvia
KX883078	Beihai noda-like virus 22	NA	Tombus-Noda	NA	ssRNA(+)	I	mollusca	bivalvia
KX883079	Beihai tombus-like virus 4	NA	Tombus-Noda	NA	ssRNA(+)	I	mollusca	gastropoda
KX883080	Hubei noda-like virus 5	NA	Tombus-Noda	NA	ssRNA(+)	I	arthropoda	Insecta
KX883081	Changjiang tombus-like virus 21	NA	Tombus-Noda	NA	ssRNA(+)	I	arthropoda	Malacostraca
KX883082	Changjiang tombus-like virus 19	NA	Tombus-Noda	NA	ssRNA(+)	I	arthropoda	Malacostraca
KX883083	Changjiang tombus-like virus 18	NA	Tombus-Noda	NA	ssRNA(+)	I	arthropoda	Malacostraca
KX883084	Changjiang tombus-like virus 10	NA	Tombus-Noda	NA	ssRNA(+)	I	arthropoda	Malacostraca
KX883085	Changjiang tombus-like virus 16	NA	Tombus-Noda	NA	ssRNA(+)	I	arthropoda	Malacostraca
KX883086	Changjiang tombus-like virus 1	NA	Tombus-Noda	NA	ssRNA(+)	I	arthropoda	Malacostraca
KX883087	Changjiang tombus-like virus 13	NA	Tombus-Noda	NA	ssRNA(+)	I	arthropoda	Malacostraca
KX883088	Changjiang tombus-like virus 12	NA	Tombus-Noda	NA	ssRNA(+)	I	arthropoda	Malacostraca
KX883089	Changjiang crawfish virus 7	NA	Tombus-Noda	NA	ssRNA(+)	I	arthropoda	Malacostraca
KX883090	Changjiang tombus-like virus 8	NA	Tombus-Noda	NA	ssRNA(+)	I	arthropoda	Malacostraca
KX883091	Changjiang tombus-like virus 4	NA	Tombus-Noda	NA	ssRNA(+)	I	arthropoda	Malacostraca
KX883092	Wuhan house centipede virus 6	NA	Tombus-Noda	NA	ssRNA(+)	I	arthropoda	Malacostraca
KX883093	Wuhan house centipede virus 6	NA	Tombus-Noda	NA	ssRNA(+)	I	arthropoda	NA
KX883094	Changjiang tombus-like virus 14	NA	Tombus-Noda	NA	ssRNA(+)	I	arthropoda	Malacostraca
KX883095	Changjiang tombus-like virus 3	NA	Tombus-Noda	NA	ssRNA(+)	I	arthropoda	Malacostraca
KX883096	Changjiang tombus-like virus 15	NA	Tombus-Noda	NA	ssRNA(+)	I	arthropoda	Malacostraca
KX883097	Changjiang tombus-like virus 17	NA	Tombus-Noda	NA	ssRNA(+)	I	arthropoda	Malacostraca
KX883098	Changjiang tombus-like virus 2	NA	Tombus-Noda	NA	ssRNA(+)	I	arthropoda	Malacostraca
KX883099	Changjiang tombus-like virus 6	NA	Tombus-Noda	NA	ssRNA(+)	I	arthropoda	Malacostraca
KX883100	Changjiang tombus-like virus 20	NA	Tombus-Noda	NA	ssRNA(+)	I	arthropoda	Malacostraca
KX883101	Changjiang tombus-like virus 9	NA	Tombus-Noda	NA	ssRNA(+)	I	arthropoda	Malacostraca
KX883102	Changjiang tombus-like virus 5	NA	Tombus-Noda	NA	ssRNA(+)	I	arthropoda	Malacostraca
KX883103	Changjiang tombus-like virus 7	NA	Tombus-Noda	NA	ssRNA(+)	I	arthropoda	Malacostraca
KX883104	Changjiang tombus-like virus 11	NA	Tombus-Noda	NA	ssRNA(+)	I	arthropoda	Malacostraca
KX883105	Changjiang tombus-like virus 22	NA	Tombus-Noda	NA	ssRNA(+)	I	arthropoda	Malacostraca
[truncated: 2,146 more rows]

## Sheet: Coronaviridae
GenBank accession ID	Virus name	Genus
EU420137	Bat coronavirus 1B	Alphacoronavirus
HM245926	Mink coronavirus strain WD1133	Alphacoronavirus
JQ989273	Hipposideros bat coronavirus HKU10	Alphacoronavirus
KJ473795	BtMf-AlphaCoV/AH2011	Alphacoronavirus
KJ473796	BtMf-AlphaCoV/JX2012	Alphacoronavirus
KJ473797	BtMf-AlphaCoV/GD2012	Alphacoronavirus
KJ473798	BtMf-AlphaCoV/HuB2013	Alphacoronavirus
KJ473799	BtMf-AlphaCoV/FJ2012	Alphacoronavirus
KJ473800	BtMf-AlphaCoV/HeN2013	Alphacoronavirus
KT253269	229E-related bat coronavirus	Alphacoronavirus
KT253270	229E-related bat coronavirus	Alphacoronavirus
KT253271	229E-related bat coronavirus	Alphacoronavirus
KT253272	229E-related bat coronavirus	Alphacoronavirus
KX512809	Ferret enteric coronavirus	Alphacoronavirus
KY073746	NL63-related bat coronavirus	Alphacoronavirus
KY370045	Rodent coronavirus	Alphacoronavirus
KY370050	Rodent coronavirus	Alphacoronavirus
KY370053	Common shrew coronavirus Tibet-2014	Alphacoronavirus
KY967717	Wencheng Sm shrew coronavirus	Alphacoronavirus
KY967723	Wencheng Sm shrew coronavirus	Alphacoronavirus
KY967724	Wencheng Sm shrew coronavirus	Alphacoronavirus
KY967726	Wencheng Sm shrew coronavirus	Alphacoronavirus
KY967734	Wencheng Sm shrew coronavirus	Alphacoronavirus
KY967735	Wencheng Sm shrew coronavirus	Alphacoronavirus
LC119077	Ferret coronavirus	Alphacoronavirus
LC215871	Ferret coronavirus	Alphacoronavirus
MF113046	Alphacoronavirus Mink/China/1/2016	Alphacoronavirus
MG916904	Bat coronavirus	Alphacoronavirus
MH938450	Alphacoronavirus Bat-CoV/P.kuhlii/Italy/206679-3/2010	Alphacoronavirus
MK211369	Coronavirus BtSk-AlphaCoV/GX2018A	Alphacoronavirus
MK211370	Coronavirus BtSk-AlphaCoV/GX2018B	Alphacoronavirus
MK211371	Coronavirus BtSk-AlphaCoV/GX2018C	Alphacoronavirus
MK211372	Coronavirus BtSk-AlphaCoV/GX2018D	Alphacoronavirus
MK211373	Coronavirus BtRs-AlphaCoV/YN2018	Alphacoronavirus
MK720946	Rhinolophus bat coronavirus HKU32	Alphacoronavirus
MN535736	Mink coronavirus 1	Alphacoronavirus
MN535737	Mink coronavirus 1	Alphacoronavirus
MN611517	Rousettus aegyptiacus bat coronavirus 229E-related	Alphacoronavirus
MN611518	Miniopterus pusillus bat coronavirus HKU8-related	Alphacoronavirus
MN611521	Scotophilus kuhlii bat coronavirus 512-related	Alphacoronavirus
MN611522	Rhinolophus affinis bat coronavirus HKU2-related	Alphacoronavirus
MN611523	Hipposideros pomona bat coronavirus HKU10-related	Alphacoronavirus
MN611524	Miniopterus schreibersii bat coronavirus 1-related	Alphacoronavirus
MN611525	Hipposideros pomona bat coronavirus CHB25	Alphacoronavirus
MT294722	Swine acute diarrhea syndrome coronavirus	Alphacoronavirus
MT820626	Lucheng Rn rat coronavirus	Alphacoronavirus
MT820627	Lucheng Rn rat coronavirus	Alphacoronavirus
MW248736	Minacovirus mink/NLD/2020/NT_4 (mink metagenome)	Alphacoronavirus
MZ081383	Alphacoronavirus sp.	Alphacoronavirus
MZ081386	Alphacoronavirus sp.	Alphacoronavirus
MZ081387	Alphacoronavirus sp.	Alphacoronavirus
MZ081388	Alphacoronavirus sp.	Alphacoronavirus
MZ081389	Alphacoronavirus sp.	Alphacoronavirus
MZ081390	Alphacoronavirus sp.	Alphacoronavirus
MZ081391	Alphacoronavirus sp.	Alphacoronavirus
MZ081395	Alphacoronavirus sp.	Alphacoronavirus
MZ081397	Alphacoronavirus sp.	Alphacoronavirus
NC_005831	Human coronavirus NL63 (HCoV-NL63)	Alphacoronavirus
NC_009988	Rhinolophus bat coronavirus HKU2	Alphacoronavirus
NC_010437	Bat coronavirus 1A	Alphacoronavirus
NC_010438	Miniopterus bat coronavirus HKU8	Alphacoronavirus
NC_018871	Rousettus bat coronavirus HKU10	Alphacoronavirus
NC_023760	Mink coronavirus strain WD1127	Alphacoronavirus
NC_028752	Camel alphacoronavirus	Alphacoronavirus
NC_028824	BtRf-AlphaCoV/YN2012	Alphacoronavirus
NC_030292	Ferret coronavirus	Alphacoronavirus
NC_032107	NL63-related bat coronavirus	Alphacoronavirus
NC_032730	Lucheng Rn rat coronavirus	Alphacoronavirus
NC_034972	Coronavirus AcCoV-JC34	Alphacoronavirus
NC_046964	Alphacoronavirus Bat-CoV/P.kuhlii/Italy/3398-19/2015	Alphacoronavirus
NC_048216	NL63-related bat coronavirus	Alphacoronavirus
KY799179	Myotis lucifugus coronavirus	Alphacoronavirus
MK163627	Alphacoronavirus UKRn3	Alphacoronavirus
NC_022103	Bat coronavirus CDPHE15/USA/2006	Alphacoronavirus
KP890336	Porcine epidemic diarrhea virus (PEDV)	Alphacoronavirus
MG923574	Bat alphacoronavirus	Alphacoronavirus
MH687934	Alphacoronavirus sp.	Alphacoronavirus
MH687938	Alphacoronavirus sp.	Alphacoronavirus
MH687941	Alphacoronavirus sp.	Alphacoronavirus
MH687942	Alphacoronavirus sp.	Alphacoronavirus
MH687943	Alphacoronavirus sp.	Alphacoronavirus
MH687944	Alphacoronavirus sp.	Alphacoronavirus
MH687945	Alphacoronavirus sp.	Alphacoronavirus
MH687946	Alphacoronavirus sp.	Alphacoronavirus
MH687948	Alphacoronavirus sp.	Alphacoronavirus
MH687949	Alphacoronavirus sp.	Alphacoronavirus
MH687950	Alphacoronavirus sp.	Alphacoronavirus
MH687951	Alphacoronavirus sp.	Alphacoronavirus
MH687954	Alphacoronavirus sp.	Alphacoronavirus
MH687955	Alphacoronavirus sp.	Alphacoronavirus
MH687956	Alphacoronavirus sp.	Alphacoronavirus
MH687957	Alphacoronavirus sp.	Alphacoronavirus
MH687959	Alphacoronavirus sp.	Alphacoronavirus
MH687961	Alphacoronavirus sp.	Alphacoronavirus
MH687964	Alphacoronavirus sp.	Alphacoronavirus
MH687965	Alphacoronavirus sp.	Alphacoronavirus
MH687966	Alphacoronavirus sp.	Alphacoronavirus
MK472067	Alphacoronavirus sp.	Alphacoronavirus
MK472070	Alphacoronavirus sp.	Alphacoronavirus
MN065811	Bat alphacoronavirus	Alphacoronavirus
MT663548	Bat alphacoronavirus	Alphacoronavirus
NC_002306	Feline infectious peritonitis virus	Alphacoronavirus
NC_002645	Human coronavirus 229E	Alphacoronavirus
NC_009657	Scotophilus bat coronavirus 512	Alphacoronavirus
NC_028806	Swine enteric coronavirus	Alphacoronavirus
NC_003436	Porcine epidemic diarrhea virus (PEDV)	Alphacoronavirus
NC_038861	Transmissible gastroenteritis virus	Alphacoronavirus
EF065512	Bat coronavirus HKU5-5	Betacoronaviruss
EF065514	Bat coronavirus HKU9-2	Betacoronaviruss
EF065516	Bat coronavirus HKU9-4	Betacoronaviruss
FJ647223	Murine coronavirus MHV-1	Betacoronaviruss
GQ153543	Bat SARS coronavirus HKU3-8	Betacoronaviruss
GQ153547	Bat SARS coronavirus HKU3-12	Betacoronaviruss
HM211099	Bat coronavirus HKU9-5-2	Betacoronaviruss
HM211100	Bat coronavirus HKU9-10-1	Betacoronaviruss
HM211101	Bat coronavirus HKU9-10-2	Betacoronaviruss
JX169867	Murine coronavirus	Betacoronaviruss
JX860640	Canine respiratory coronavirus	Betacoronaviruss
JX993987	Bat coronavirus Rp/Shaanxi2011	Betacoronaviruss
JX993988	Bat coronavirus Cp/Yunnan2011	Betacoronaviruss
KC545386	Betacoronavirus Erinaceus/VMC/DEU/2012	Betacoronaviruss
KC869678	Coronavirus Neoromicia/PML-PHE1/RSA/2011	Betacoronaviruss
KF294357	Longquan Aa mouse coronavirus	Betacoronaviruss
KF294457	Bat SARS-like coronavirus	Betacoronaviruss
KJ473814	BtRs-BetaCoV/HuB2013	Betacoronaviruss
KJ473815	BtRs-BetaCoV/GX2013	Betacoronaviruss
KJ473816	BtRs-BetaCoV/YN2013	Betacoronaviruss
KJ473820	BtPa-BetaCoV/GD2013	Betacoronaviruss
KJ473821	BtVs-BetaCoV/SC2013	Betacoronaviruss
KP886809	Bat SARS-like coronavirus YNLF_34C	Betacoronaviruss
KU182965	Bat coronavirus	Betacoronaviruss
KU558923	Betacoronavirus 1	Betacoronaviruss
KX432213	Canine respiratory coronavirus	Betacoronaviruss
KY352407	Severe acute respiratory syndrome-related coronavirus	Betacoronaviruss
KY770859	Sarbecovirus sp.	Betacoronaviruss
KY770860	Sarbecovirus sp.	Betacoronaviruss
LC061272	Equine coronavirus	Betacoronaviruss
LC556375	Severe acute respiratory syndrome-related coronavirus	Betacoronaviruss
LC592689	Equine coronavirus	Betacoronaviruss
MF593268	Middle East respiratory syndrome-related coronavirus (MERS-CoV)	Betacoronaviruss
MG021451	Middle East respiratory syndrome-related coronavirus (MERS-CoV)	Betacoronaviruss
MG021452	Middle East respiratory syndrome-related coronavirus (MERS-CoV)	Betacoronaviruss
MG518518	Water deer coronavirus	Betacoronaviruss
MG596802	Middle East respiratory syndrome-related coronavirus (MERS-CoV)	Betacoronaviruss
MG596803	Middle East respiratory syndrome-related coronavirus (MERS-CoV)	Betacoronaviruss
MG757142	Bovine coronavirus	Betacoronaviruss
MG762674	Rousettus bat coronavirus HKU9	Betacoronaviruss
MG987420	Middle East respiratory syndrome-related coronavirus (MERS-CoV)	Betacoronaviruss
MG987421	Middle East respiratory syndrome-related coronavirus (MERS-CoV)	Betacoronaviruss
MH002338	Tylonycteris bat coronavirus HKU4	Betacoronaviruss
MH002339	Tylonycteris bat coronavirus HKU4	Betacoronaviruss
MH002340	Pipistrellus bat coronavirus HKU5	Betacoronaviruss
MH002341	Pipistrellus bat coronavirus HKU5	Betacoronaviruss
MH002342	Pipistrellus bat coronavirus HKU5	Betacoronaviruss
MH810163	Yak coronavirus	Betacoronaviruss
MK211374	Coronavirus BtRl-BetaCoV/SC2018	Betacoronaviruss
MK211375	Coronavirus BtRs-BetaCoV/YN2018A	Betacoronaviruss
MK211376	Coronavirus BtRs-BetaCoV/YN2018B	Betacoronaviruss
MK211377	Coronavirus BtRs-BetaCoV/YN2018C	Betacoronaviruss
MK211378	Coronavirus BtRs-BetaCoV/YN2018D	Betacoronaviruss
MK211379	Coronavirus BtRt-BetaCoV/GX2018	Betacoronaviruss
MK679660	Hedgehog coronavirus 1	Betacoronaviruss
MN514962	Dromedary camel coronavirus HKU23	Betacoronaviruss
MN611519	Tylonycteris pachypus bat coronavirus HKU4-related	Betacoronaviruss
MN611520	Pipistrellus abramus bat coronavirus HKU5-related	Betacoronaviruss
MN982199	Bovine coronavirus	Betacoronaviruss
MN996532	Bat coronavirus RaTG13	Betacoronaviruss
MT072864	Pangolin coronavirus	Betacoronaviruss
MT121216	Pangolin coronavirus	Betacoronaviruss
MT350598	Rousettus bat coronavirus GCCDC1	Betacoronaviruss
MT430884	Apodemus peninsulae coronavirus	Betacoronaviruss
MT726045	Sarbecovirus sp.	Betacoronaviruss
MW246795	Betacoronavirus Erinaceus	Betacoronaviruss
MW246796	Betacoronavirus Erinaceus	Betacoronaviruss
MW246798	Betacoronavirus Erinaceus	Betacoronaviruss
MW246799	Betacoronavirus Erinaceus	Betacoronaviruss
MW246800	Betacoronavirus Erinaceus	Betacoronaviruss
MW246801	Betacoronavirus Erinaceus	Betacoronaviruss
MW246802	Betacoronavirus Erinaceus	Betacoronaviruss
MW251312	Bat coronavirus RacCS271	Betacoronaviruss
MW719567	Sarbecovirus RhGB01	Betacoronaviruss
MW773844	Betacoronavirus 1	Betacoronaviruss
MW802581	Betacoronavirus 1	Betacoronaviruss
MZ081377	Betacoronavirus sp. RmYN07	Betacoronaviruss
MZ081379	Betacoronavirus sp. RsYN03	Betacoronaviruss
MZ081380	Betacoronavirus sp. RsYN04	Betacoronaviruss
MZ081381	Betacoronavirus sp. RpYN06	Betacoronaviruss
MZ081382	Betacoronavirus sp. RsYN09	Betacoronaviruss
MZ190137	Bat SARS-like coronavirus Khosta-1	Betacoronaviruss
MZ190138	Bat SARS-like coronavirus Khosta-2	Betacoronaviruss
NC_003045	Bovine coronavirus	Betacoronaviruss
NC_004718	SARS coronavirus Tor2	Betacoronaviruss
NC_006213	Human coronavirus OC43 (HCoV-OC43)	Betacoronaviruss
NC_006577	Human coronavirus HKU1 (HCoV-HKU1)	Betacoronaviruss
NC_009019	Tylonycteris bat coronavirus HKU4	Betacoronaviruss
NC_009020	Pipistrellus bat coronavirus HKU5	Betacoronaviruss
NC_009021	Rousettus bat coronavirus HKU9	Betacoronaviruss
NC_012936	Rat coronavirus Parker	Betacoronaviruss
NC_014470	Bat coronavirus BM48-31/BGR/2008	Betacoronaviruss
NC_017083	Rabbit coronavirus HKU14	Betacoronaviruss
NC_019843	Middle East respiratory syndrome-related coronavirus (MERS-CoV)	Betacoronaviruss
NC_025217	Bat Hp-betacoronavirus/Zhejiang2013	Betacoronaviruss
NC_026011	Betacoronavirus HKU24	Betacoronaviruss
NC_030886	Rousettus bat coronavirus	Betacoronaviruss
NC_039207	Betacoronavirus Erinaceus/VMC/DEU/2012	Betacoronaviruss
NC_045512	Severe acute respiratory syndrome coronavirus 2 (SARS-CoV-2)	Betacoronaviruss
NC_048217	Murine hepatitis virus	Betacoronaviruss
FJ588686	SARS coronavirus Rs_672/2006	Betacoronaviruss
AB551247	Murine hepatitis virus	Betacoronaviruss
DQ011855	Porcine hemagglutinating encephalomyelitis virus	Betacoronaviruss
HQ166910	Zaria bat coronavirus	Betacoronaviruss
JF792616	Rat coronavirus	Betacoronaviruss
KC881005	Bat SARS-like coronavirus RsSHC014	Betacoronaviruss
KF367457	Bat SARS-like coronavirus WIV1	Betacoronaviruss
KU973692	Severe acute respiratory syndrome-related coronavirus	Betacoronaviruss
KX442564	Hypsugo bat coronavirus HKU25	Betacoronaviruss
KY417142	Bat SARS-like coronavirus	Betacoronaviruss
KY417143	Bat SARS-like coronavirus	Betacoronaviruss
KY417144	Bat SARS-like coronavirus	Betacoronaviruss
KY417145	Bat SARS-like coronavirus	Betacoronaviruss
KY417146	Bat SARS-like coronavirus	Betacoronaviruss
KY417147	Bat SARS-like coronavirus	Betacoronaviruss
KY417148	Bat SARS-like coronavirus	Betacoronaviruss
KY417149	Bat SARS-like coronavirus	Betacoronaviruss
KY417150	Bat SARS-like coronavirus	Betacoronaviruss
KY417152	Bat SARS-like coronavirus	Betacoronaviruss
KY419103	Porcine hemagglutinating encephalomyelitis virus	Betacoronaviruss
KY419105	Porcine hemagglutinating encephalomyelitis virus	Betacoronaviruss
KY419109	Porcine hemagglutinating encephalomyelitis virus	Betacoronaviruss
KY938558	Sarbecovirus sp.	Betacoronaviruss
MG772933	Bat SARS-like coronavirus	Betacoronaviruss
MG772934	Bat SARS-like coronavirus	Betacoronaviruss
MH687968	Betacoronavirus sp.	Betacoronaviruss
MH687970	Betacoronavirus sp.	Betacoronaviruss
MH687978	Betacoronavirus sp.	Betacoronaviruss
MK907287	Erinaceus hedgehog coronavirus HKU31	Betacoronaviruss
DQ071615	Bat SARS CoV Rp3/2004	Betacoronaviruss
DQ648794	Bat coronavirus (BtCoV/133/2005)	Betacoronaviruss
DQ648856	Bat CoV 273/2005	Betacoronaviruss
DQ648857	Bat CoV 279/2005	Betacoronaviruss
JQ173883	Murine hepatitis virus strain S/3239-17	Betacoronaviruss
KF569996	Rhinolophus affinis coronavirus	Betacoronaviruss
MW165134	Porcine hemagglutinating encephalomyelitis virus	Betacoronaviruss
FJ376620	Bulbul coronavirus HKU11-796	Deltacoronaviruss
LC364342	Falcon coronavirus UAE-HKU27	Deltacoronaviruss
LC364344	Pigeon coronavirus UAE-HKU29	Deltacoronaviruss
LC364345	Quail coronavirus UAE-HKU30	Deltacoronaviruss
LC364346	Quail coronavirus UAE-HKU30	Deltacoronaviruss
MF642325	Porcine deltacoronavirus	Deltacoronaviruss
MG812376	Sparrow deltacoronavirus	Deltacoronaviruss
MG812377	Sparrow deltacoronavirus	Deltacoronaviruss
MG812378	Sparrow deltacoronavirus	Deltacoronaviruss
MN520200	Porcine deltacoronavirus	Deltacoronaviruss
MN520204	Porcine deltacoronavirus	Deltacoronaviruss
MN520206	Porcine deltacoronavirus	Deltacoronaviruss
MN520208	Porcine deltacoronavirus	Deltacoronaviruss
MN520209	Porcine deltacoronavirus	Deltacoronaviruss
MW345815	Deltacoronavirus HNU1-2	Deltacoronaviruss
MW345816	Deltacoronavirus HNU3	Deltacoronaviruss
MW349841	Deltacoronavirus HNU2	Deltacoronaviruss
NC_011547	Bulbul coronavirus HKU11-934	Deltacoronaviruss
NC_011549	Thrush coronavirus HKU12-600	Deltacoronaviruss
NC_011550	Munia coronavirus HKU13-3514	Deltacoronaviruss
NC_016991	White-eye coronavirus HKU16	Deltacoronaviruss
NC_016992	Sparrow coronavirus HKU17	Deltacoronaviruss
NC_016993	Magpie-robin coronavirus HKU18	Deltacoronaviruss
NC_016994	Night heron coronavirus HKU19	Deltacoronaviruss
NC_016995	Wigeon coronavirus HKU20	Deltacoronaviruss
NC_016996	Common moorhen coronavirus HKU21	Deltacoronaviruss
NC_039208	Porcine coronavirus HKU15	Deltacoronaviruss
OM256446	Porcine deltacoronavirus	Deltacoronaviruss
MH532440	Quail deltacoronavirus	Deltacoronaviruss
MN025260	Porcine deltacoronavirus	Deltacoronaviruss
MZ802777	Porcine deltacoronavirus	Deltacoronaviruss
MZ802955	Porcine deltacoronavirus	Deltacoronaviruss
MH118333	Porcine deltacoronavirus	Deltacoronaviruss
MT263013	Porcine deltacoronavirus	Deltacoronaviruss
KC119407	Infectious bronchitis virus	Gammacoronaviruss
KC506155	Infectious bronchitis virus	Gammacoronaviruss
KF793826	Bottlenose dolphin coronavirus HKU22	Gammacoronaviruss
KJ425485	Infectious bronchitis virus	Gammacoronaviruss
KP036505	Infectious bronchitis virus	Gammacoronaviruss
KP118890	Infectious bronchitis virus	Gammacoronaviruss
KP343691	Infectious bronchitis virus	Gammacoronaviruss
KT852992	Infectious bronchitis virus	Gammacoronaviruss
KU356856	Infectious bronchitis virus	Gammacoronaviruss
KX185058	Infectious bronchitis virus	Gammacoronaviruss
KX185059	Infectious bronchitis virus	Gammacoronaviruss
KX219791	Infectious bronchitis virus	Gammacoronaviruss
KX219796	Infectious bronchitis virus	Gammacoronaviruss
KX219798	Infectious bronchitis virus	Gammacoronaviruss
KX236004	Infectious bronchitis virus	Gammacoronaviruss
KX236007	Infectious bronchitis virus	Gammacoronaviruss
KX252775	Infectious bronchitis virus	Gammacoronaviruss
KX252780	Infectious bronchitis virus	Gammacoronaviruss
KX252782	Infectious bronchitis virus	Gammacoronaviruss
KX252789	Infectious bronchitis virus	Gammacoronaviruss
KX252791	Infectious bronchitis virus	Gammacoronaviruss
KX258195	Avian coronavirus (ACoV)	Gammacoronaviruss
KX259252	Infectious bronchitis virus	Gammacoronaviruss
KX259253	Infectious bronchitis virus	Gammacoronaviruss
KX259254	Infectious bronchitis virus	Gammacoronaviruss
KX259257	Infectious bronchitis virus	Gammacoronaviruss
KX275391	Infectious bronchitis virus	Gammacoronaviruss
KX275393	Infectious bronchitis virus	Gammacoronaviruss
KX302866	Infectious bronchitis virus	Gammacoronaviruss
KX302869	Infectious bronchitis virus	Gammacoronaviruss
KX302870	Infectious bronchitis virus	Gammacoronaviruss
KX302872	Infectious bronchitis virus	Gammacoronaviruss
KX302873	Infectious bronchitis virus	Gammacoronaviruss
KX348115	Infectious bronchitis virus	Gammacoronaviruss
KX348117	Infectious bronchitis virus	Gammacoronaviruss
KX364294	Infectious bronchitis virus	Gammacoronaviruss
KX364295	Infectious bronchitis virus	Gammacoronaviruss
KX364296	Infectious bronchitis virus	Gammacoronaviruss
KX364297	Infectious bronchitis virus	Gammacoronaviruss
KX364298	Infectious bronchitis virus	Gammacoronaviruss
KX364300	Infectious bronchitis virus	Gammacoronaviruss
KX372249	Infectious bronchitis virus	Gammacoronaviruss
KX375807	Infectious bronchitis virus	Gammacoronaviruss
KX375808	Infectious bronchitis virus	Gammacoronaviruss
KX400753	Infectious bronchitis virus	Gammacoronaviruss
KX425847	Infectious bronchitis virus	Gammacoronaviruss
KX434788	Infectious bronchitis virus	Gammacoronaviruss
KX434789	Infectious bronchitis virus	Gammacoronaviruss
KX640829	Infectious bronchitis virus	Gammacoronaviruss
KY799582	Infectious bronchitis virus	Gammacoronaviruss
MG738154	Infectious bronchitis virus	Gammacoronaviruss
MG738155	Infectious bronchitis virus	Gammacoronaviruss
MG913342	Avian coronavirus (ACoV)	Gammacoronaviruss
MG913343	Avian coronavirus (ACoV)	Gammacoronaviruss
MH020185	Infectious bronchitis virus	Gammacoronaviruss
MH021175	Avian coronavirus (ACoV)	Gammacoronaviruss
MK032178	Infectious bronchitis virus	Gammacoronaviruss
MK032181	Infectious bronchitis virus	Gammacoronaviruss
MK217372	Infectious bronchitis virus	Gammacoronaviruss
MK217374	Infectious bronchitis virus	Gammacoronaviruss
MK217375	Infectious bronchitis virus	Gammacoronaviruss
MK423877	Pheasant coronavirus	Gammacoronaviruss
MN509589	Infectious bronchitis virus	Gammacoronaviruss
MN517817	Infectious bronchitis virus	Gammacoronaviruss
MN531556	Infectious bronchitis virus	Gammacoronaviruss
MN690611	Bottlenose dolphin coronavirus	Gammacoronaviruss
MN794188	Infectious bronchitis virus	Gammacoronaviruss
MW024789	Avian coronavirus IA1162/2020	Gammacoronaviruss
MW222189	Infectious bronchitis virus	Gammacoronaviruss
MW436465	Anser fabalis coronavirus NCN2	Gammacoronaviruss
NC_001451	Infectious bronchitis virus	Gammacoronaviruss
NC_010800	Turkey coronavirus	Gammacoronaviruss
NC_046965	Canada goose coronavirus	Gammacoronaviruss
NC_048214	Duck coronavirus	Gammacoronaviruss
MZ327724	Guinea fowl coronavirus	Gammacoronaviruss
EU022525	Turkey coronavirus	Gammacoronaviruss
EU022526	Turkey coronavirus	Gammacoronaviruss
EU714029	Infectious bronchitis virus	Gammacoronaviruss
FJ904713	Infectious bronchitis virus	Gammacoronaviruss
FN430414	Infectious bronchitis virus ITA/90254/2005	Gammacoronaviruss
FN430415	Infectious bronchitis virus NGA/A116E7/2006	Gammacoronaviruss
GQ427173	Turkey coronavirus	Gammacoronaviruss
GQ427174	Turkey coronavirus	Gammacoronaviruss
GQ427175	Turkey coronavirus	Gammacoronaviruss
GQ427176	Turkey coronavirus	Gammacoronaviruss
GU393331	Infectious bronchitis virus	Gammacoronaviruss
GU393338	Infectious bronchitis virus	Gammacoronaviruss
HQ848267	Infectious bronchitis virus	Gammacoronaviruss
HQ850618	Infectious bronchitis virus	Gammacoronaviruss
JX897900	Infectious bronchitis virus	Gammacoronaviruss
KP780179	Infectious bronchitis virus	Gammacoronaviruss
KR822424	European turkey coronavirus 080385d	Gammacoronaviruss
KU361187	Infectious bronchitis virus	Gammacoronaviruss
KU361188	Infectious bronchitis virus	Gammacoronaviruss
KU900740	Infectious bronchitis virus	Gammacoronaviruss
LC683780	Infectious bronchitis virus	Gammacoronaviruss
MH779860	Infectious bronchitis virus	Gammacoronaviruss
MK581204	Infectious bronchitis virus	Gammacoronaviruss
MK581205	Infectious bronchitis virus	Gammacoronaviruss
MK957244	Infectious bronchitis virus	Gammacoronaviruss
MK957245	Infectious bronchitis virus	Gammacoronaviruss
MK972911	Infectious bronchitis virus	Gammacoronaviruss
MK982928	Infectious bronchitis virus	Gammacoronaviruss
MK990808	Infectious bronchitis virus	Gammacoronaviruss
MK990811	Infectious bronchitis virus	Gammacoronaviruss
MK990813	Infectious bronchitis virus	Gammacoronaviruss
MN128088	Infectious bronchitis virus	Gammacoronaviruss
MN197549	Infectious bronchitis virus	Gammacoronaviruss
MN262644	Avian coronavirus (ACoV)	Gammacoronaviruss
MN512438	Infectious bronchitis virus	Gammacoronaviruss
MN548288	Infectious bronchitis virus	Gammacoronaviruss
MN757859	Avian coronavirus (ACoV)	Gammacoronaviruss
MT367412	Turkey coronavirus	Gammacoronaviruss
MT665806	Infectious bronchitis virus	Gammacoronaviruss
MT701511	Infectious bronchitis virus	Gammacoronaviruss
MT984583	Avian coronavirus (ACoV)	Gammacoronaviruss
MT984584	Avian coronavirus (ACoV)	Gammacoronaviruss
MT984585	Avian coronavirus (ACoV)	Gammacoronaviruss
MT984589	Avian coronavirus (ACoV)	Gammacoronaviruss
MT984590	Avian coronavirus (ACoV)	Gammacoronaviruss
MT984591	Avian coronavirus (ACoV)	Gammacoronaviruss
MT984592	Avian coronavirus (ACoV)	Gammacoronaviruss
MT984593	Avian coronavirus (ACoV)	Gammacoronaviruss
MT984594	Avian coronavirus (ACoV)	Gammacoronaviruss
MT984595	Avian coronavirus (ACoV)	Gammacoronaviruss
MT984597	Avian coronavirus (ACoV)	Gammacoronaviruss
MT984598	Avian coronavirus (ACoV)	Gammacoronaviruss
MT984599	Avian coronavirus (ACoV)	Gammacoronaviruss
MT984600	Avian coronavirus (ACoV)	Gammacoronaviruss
MT984601	Avian coronavirus (ACoV)	Gammacoronaviruss
MT984602	Avian coronavirus (ACoV)	Gammacoronaviruss
MZ325297	Avian coronavirus (ACoV)	Gammacoronaviruss
MZ325298	Avian coronavirus (ACoV)	Gammacoronaviruss
MZ325299	Avian coronavirus (ACoV)	Gammacoronaviruss
MZ325300	Avian coronavirus (ACoV)	Gammacoronaviruss
NC_010646	Beluga whale coronavirus SW1	Gammacoronaviruss
AY514485	Infectious bronchitis virus	Gammacoronaviruss
KF411041	Infectious bronchitis virus	Gammacoronaviruss
KP790146	Infectious bronchitis virus	Gammacoronaviruss
MN987230	Infectious bronchitis virus	Gammacoronaviruss
JF705860	Duck coronavirus	Gammacoronaviruss
JQ977697	Infectious bronchitis virus	Gammacoronaviruss
KX236001	Infectious bronchitis virus	Gammacoronaviruss
LN610099	Guinea fowl coronavirus GfCoV/FR/2011	Gammacoronaviruss
MN199462	Infectious bronchitis virus	Gammacoronaviruss
MN199465	Infectious bronchitis virus	Gammacoronaviruss
MH181793	Infectious bronchitis virus	Gammacoronaviruss
MK990810	Infectious bronchitis virus	Gammacoronaviruss
