# Supplementary material for: Dinucleotide biases in RNA viruses that infect vertebrates or invertebrates
Source: Microbiol Spectr. 2023 Oct 6;11(6):e02529-23. doi: 10.1128/spectrum.02529-23 (PMC10714974; doi:10.1128/spectrum.02529-23)
Supplement: Supporting Table S2 — Results of the likelihood ratio tests (LRTs) and of linear models. [file spectrum.02529-23-s0002.xls]

## Sheet: model_results_all
Supporting Table S2. Results of the likelihood ratio tests (LRT) and of linear models
Linear model results for CpG
GROUP	LRT			With interaction									Without interaction
	Chisq	Pr(>Chisq)		Intercept Estimate	Intercept Pr(>|t|)	G+C Estimate	G+C Pr(>|t|)	Verebrate Estimate	Vertebrate Pr(>|t|)	G+C:Vertebrate Estimate	G+C:Vertebrate Pr(>|t|)		Intercept Estimate	Intercept Pr(>|t|)	G+C Estimate	G+C Pr(>|t|)	Verebrate Estimate	Vertebrate Pr(>|t|)
all	77.1198	1.60898e-18		0.234276	4.26959e-15	1.21144	9.28432e-70	-0.651364	9.61219e-43	0.927774	1.67843e-18		0.0684379	0.0032711	1.59142	2.52355e-184	-0.241482	9.82838e-231
dsRNA	2.71302	0.0995327		0.782507	2.7379e-39	0.345042	0.0125787	-0.199309	0.00656042	0.280641	0.100552		0.708532	4.13057e-77	0.528315	1.51071e-10	-0.0807393	4.33836e-11
ssRNA(-)	2.9443	0.0861808		-0.296773	9.31104e-11	1.72079	6.2788e-50	-0.160691	0.02643	0.297318	0.0869074		-0.345088	2.24071e-21	1.83877	4.09246e-85	-0.0378985	6.95387e-05
ssRNA(+)	314.3	2.52626e-70		0.446438	1.03838e-60	0.844652	6.3081e-46	-1.16082	2.35415e-131	1.78005	3.42227e-70		0.160314	2.31034e-12	1.48119	3.66411e-165	-0.35093	0
Bunyavirales	2.02896	0.154326		-0.100341	0.0106024	1.00234	7.64715e-23	0.0781383	0.270733	-0.250487	0.156149		-0.0701356	0.0333159	0.926558	4.54161e-27	-0.0218606	0.00693322
Articulavirales	1.85384	0.173338		-0.47119	6.89638e-05	2.19161	2.9626e-12	-0.299321	0.181876	0.707613	0.181149		-0.553148	8.35691e-08	2.39603	1.16724e-17	-0.000975061	0.965008
Jingchuvirales_Mononegavirales	0.61854	0.431591		-0.00788539	0.920575	1.37844	8.70947e-13	-0.198518	0.11811	0.232313	0.43502		-0.045785	0.463344	1.46796	4.96775e-21	-0.100226	2.11339e-10
Amarillovirales	21.8436	2.95806e-06		0.511756	0.000932857	0.354409	0.300272	-1.19399	1.1372e-07	2.08918	4.98533e-06		-0.0564792	0.586377	1.65507	2.04736e-10	-0.198369	1.50461e-07
Hepelivirales	4.83954	0.0278144		0.644374	4.39895e-07	0.66223	0.0203433	-1.14344	0.00685481	1.64975	0.0306794		0.54711	4.46496e-06	0.89226	0.0010215	-0.243003	5.4254e-05
Nidovirales	0.888066	0.346002		-0.269214	0.203753	2.31615	6.57245e-06	0.0770594	0.732526	-0.486014	0.355205		-0.0881898	0.269795	1.88974	8.82758e-20	-0.129385	0.000193712
Picornavirales	224.126	1.13904e-50		0.418711	1.86519e-23	0.883242	1.18866e-18	-1.32786	8.16004e-97	2.10173	1.68985e-50		-0.0496271	0.106563	2.01373	2.26018e-131	-0.424011	0
Stellavirales	0.609247	0.435071		0.00969803	0.97359	1.5709	0.0210144	-0.59254	0.224962	0.768746	0.469279		-0.119987	0.603446	1.8598	0.000911922	-0.243501	1.59539e-06
Birnaviridae	14.2145	0.000163109		-3.58309	0.00057775	7.67683	9.30066e-05	4.14685	0.000663203	-7.51053	0.00067111		-0.610897	0.335506	2.32678	0.0483119	0.0105836	0.879162
Durnavirales	0.0215761	0.88322		0.879267	5.4216e-24	0.0531551	0.762754	0.132297	0.834728	-0.204608	0.884463		0.880649	1.96755e-24	0.0499556	0.774403	0.0404513	0.42269
Reovirales	30.3037	3.6942e-08		0.0763063	0.420232	2.39296	3.93533e-19	0.414887	8.46603e-05	-1.53089	4.23316e-08		0.564893	3.73566e-45	1.05476	2.44323e-26	-0.161023	4.38459e-21
Linear model results for UpA
GROUP	LRT			With interaction									Without interaction
	Chisq	Pr(>Chisq)		Intercept Estimate	Intercept Pr(>|t|)	G+C Estimate	G+C Pr(>|t|)	Verebrate Estimate	Vertebrate Pr(>|t|)	G+C:Vertebrate Estimate	G+C:Vertebrate Pr(>|t|)		Intercept Estimate	Intercept Pr(>|t|)	G+C Estimate	G+C Pr(>|t|)	Verebrate Estimate	Vertebrate Pr(>|t|)
all	7.97758	0.00473602		1.10826	0	-0.791004	2.70485e-103	-0.100344	5.54944e-05	0.157242	0.00475867		1.08015	0	-0.726605	2.71525e-143	-0.0308757	4.70699e-17
dsRNA	1.43638	0.230727		1.18358	1.02987e-139	-0.833721	1.01551e-18	-0.110887	0.0231046	0.135991	0.232129		1.14773	9.76681e-246	-0.744912	1.48271e-38	-0.0534312	5.58506e-11
ssRNA(-)	5.43444	0.0197434		1.11848	9.66856e-154	-1.00174	2.06026e-30	0.120032	0.0318563	-0.312304	0.0200285		1.16923	1.67758e-224	-1.12567	1.14198e-57	-0.00894863	0.22302
ssRNA(+)	0.602232	0.437728		1.10287	0	-0.766802	1.29155e-61	-0.0450004	0.192219	0.058268	0.43817		1.0935	0	-0.745966	1.2583e-87	-0.0184895	6.23404e-05
Linear model results for picornaviruses
	LRT			With interaction																	Without interaction
	Chisq	Pr(>Chisq)		Intercept Estimate	Intercept Pr(>|t|)	G+C Estimate	G+C Pr(>|t|)	Fish Estimate	Fish Pr(>|t|)	Mammal Estimate	Mammal Pr(>|t|)	Reptile Estimate	Reptile Pr(>|t|)	G+C:fish Estimate	C+G:fish Pr(>|t|)	G+C:mammal Estimate	G+C:mammal Pr(>|t|)	G+C:reptile Estimate	G+C:reptile Pr(>|t|)		Intercept Estimate	Intercept Pr(>|t|)	G+C Estimate	G+C Pr(>|t|)	Fish Estimate	Fish Pr(>|t|)	Mammal Estimate	Mammal Pr(>|t|)	Reptile Estimate	Reptile Pr(>|t|)
Vertebrates	3.7334	0.2917		-0.749541	4.81893e-09	2.63916	1.2838e-21	0.00230229	0.994336	-0.183246	0.163072	-0.360281	0.192607	0.2383	0.736159	0.385852	0.165992	1.12155	0.0779745		-0.922106	8.27357e-97	3.00537	4.33181e-182	0.116704	9.37959e-06	-0.00190696	0.884852	0.13248	2.18538e-06
	LRT			With interaction								Without interaction									without interaction
	Chisq	Pr(>Chisq)		Intercept Estimate	Intercept Pr(>|t|)	G+C Estimate	G+C Pr(>|t|)	Arthropoda Estimate	Arthropoda Pr(>|t|)	Cnidaria Estimate	Cnidaria Pr(>|t|)	Mollusca Estimate	Mollusca Pr(>|t|)	G+C:Arthropoda Estimate	G+C:Arthropoda Pr(>|t|)	G+C:Cnidaria Estimate	G+C:Cnidaria Pr(>|t|)	G+C:Mollusca Estimate	G+C:Mollusca Pr(>|t|)		Intercept Estimate	Intercept Pr(>|t|)	G+C Estimate	G+C Pr(>|t|)	Arthropoda Estimate	Arthropoda Pr(>|t|)	Cnidaria Estimate	Cnidaria Pr(>|t|)	Mollusca Estimate	Mollusca Pr(>|t|)
Invertebrates	0.6196	0.8919		0.2273	0.4188	1.3195	0.0451	0.2035	0.4779	0.1352	0.8217	0.2277	0.4525	-0.4564	0.4968	-0.2577	0.8537	-0.5434	0.4449		0.421731	1.63e-13	0.863102	1.33e-12	0.009073	0.709	0.025832	0.552	-0.002922	0.91

## Sheet: model_results_specific_families_genera
Supporting Table S2. Results of the likelihood ratio tests (LRT) and of linear models for specific families or genera
	LRT			With interaction													Without interaction
	Chisq	Pr(>Chisq)		Intercept Estimate	Intercept Pr(>|t|)	G+C Estimate	G+C Pr(>|t|)	GP Estimate	GP Pr(>|t|)	L Estimate	L Pr(>|t|)	G+C:GP Estimate	G+C:GP Pr(>|t|)	G+C:L Estimate	G+C:L Pr(>|t|)		Intercept Estimate	Intercept Pr(>|t|)	G+C Estimate	G+C Pr(>|t|)	GP Estimate	GP Pr(>|t|)	L Estimate	L Pr(>|t|)
Arenaviridae	4.34	0.11		-0.15351	0.0617	0.8748	7.69e-06	-0.1273	0.3153	-0.17871	0.1395	0.39634	0.1904	0.59502	0.0488		-0.274854	8.74e-07	1.15829	2e-16	0.040454	6.3e-05	0.061097	2.56e-07
	LRT			With interaction													Without interaction
	Chisq	Pr(>Chisq)		Intercept Estimate	Intercept Pr(>|t|)	G+C Estimate	G+C Pr(>|t|)	P2 Estimate	P2 Pr(>|t|)	P3 Estimate	P3 Pr(>|t|)	G+C:P2 Estimate	G+C:P2 Pr(>|t|)	G+C:P3 Estimate	G+C:P3 Pr(>|t|)		Intercept Estimate	Intercept Pr(>|t|)	G+C Estimate	G+C Pr(>|t|)	P2 Estimate	P2 Pr(>|t|)	P3 Estimate	P3 Pr(>|t|)
Picornaviridae	0.9222	0.6306		-0.995892	<2e-16	3.08917	<2e-16	0.032746	0.4733	0.084653	0.0653	-0.008971	0.9291	-0.086747	0.3933		-0.980854	<2,00E-16	3.05619	<2,00E-16	0.028322	8.7e-08	0.045943	<2,00E-16
	LRT			With interaction													Without interaction
	Chisq	Pr(>Chisq)		Intercept Estimate	Intercept Pr(>|t|)	G+C Estimate	G+C Pr(>|t|)	Outer capsid Estimate	Outer capsid Pr(>|t|)	Inner capsid Estimate	Inner capsid Pr(>|t|)	G+C:outer Estimate	G+C:outer Pr(>|t|)	G+C:inner Estimate	G+C:inner Pr(>|t|)		Intercept Estimate	Intercept Pr(>|t|)	G+C Estimate	G+C Pr(>|t|)	Outer capsid Estimate	Outer capsid Pr(>|t|)	Inner capsid Estimate	Inner Capsid Pr(>|t|)
Orthoreovirus	1.36	0.5		0.3211	0.2529	1.0934	0.0576	0.4139	0.2385	0.1695	0.5993	-0.7195	0.3178	-0.1836	0.7823		0.47551	9.77e-05	0.77737	0.0015	0.06515	0.006649	0.07756	0.000713
	LRT			With interaction																	Without interaction
	Chisq	Pr(>Chisq)		Intercept Estimate	Intercept Pr(>|t|)	G+C Estimate	G+C Pr(>|t|)	S Estimate	S Pr(>|t|)	M Estimate	M Pr(>|t|)	ORF1a/ORF1b Estimate	ORF1a/ORF1b Pr(>|t|)	G+C:S Estimate	G+C:S Pr(>|t|)	G+C:M Estimate	G+C:M Pr(>|t|)	G+C:ORF1a/ORF1b Estimate	G+C:ORF1a/ORF1b Pr(>|t|)		Intercept Estimate	Intercept Pr(>|t|)	G+C Estimate	G+C Pr(>|t|)	S Estimate	S Pr(>|t|)	M Estimate	M Pr(>|t|)	ORF1a/ORF1b Estimate	ORF1a/ORF1b Pr(>|t|)
Coronaviridae	3.7961	0.2843		-0.18382	0.0206	1.54618	<2e-16	0.01983	0.8342	-0.01889	0.8443	0.04442	0.6486	0.06239	0.7734	0.34388	0.108	0.05536	0.8035		-0.228855	1.29e-11	1.64498	<2,00E-16	0.05142	1.1e-10	0.127945	<2,00E-16	0.071603	<2,00E-16
									.
